# Supplementary material for: Dataset for multidimensional assessment to incentivise decentralised energy investments in Sub-Saharan Africa
Source: Data Brief. 2021 Jul 14;37:107265. doi: 10.1016/j.dib.2021.107265 (PMC8327156; doi:10.1016/j.dib.2021.107265)
Supplement: Supplementary file 1 [file mmc1.xlsx]

## Sheet: SI.Authors
Suplementary information: A multidimensional high-resolution assessment approach to boost decentralised energy investments in Sub-Saharan Africa
Magda Moner-Girona, Abbie Bender, William Becker, Katalin Bódis, Sándor Szabó, George Kararach, and Laura Diaz Anadon

## Sheet: SI.1.Environmental
	Solar Potential	Date:	2019	Source:	PVGIS	Hyperlink:	https://ec.europa.eu/jrc/en/pvgis	Seasonality (Standard deviation of mean monthly irradiation across the year)	Date:	2019	Source:	PVGIS	Hyperlink:	https://ec.europa.eu/jrc/en/pvgis		RET Resource Endowment	Date:	2014	Source:	IRENA	Hyperlink(pg 35):	https://www.irena.org/-/media/Files/IRENA/Agency/Publication/2014/IRENA_Africa_Resource_Potential_Aug2014.pdf	RET Resource Endowment Continued…	pg. 55						Population Total	Date:	2017	Source:	World Bank	Hyperlink:	https://data.worldbank.org/indicator/SP.POP.TOTL		Grid Penetration - Percetage of the Population covered by the existing grid infrastructure	Date:	2019	Source:	Moner-Girona et al. (Methods)			Average distance from optimised mini-grid locations to existing grid infrastructure	Date:	2019	Source:	Moner-Girona et al. (Methods)
	Country	Total PV output Gwh_Year	Standard Deviation in PV output (Kwh_Kw Installed Capacity)					Country								Country	Twh/Year (All areas with wind turbine CF greater than 20%)	Gwh/Year	Solar Potential Gwh_Year	wind resource potential/ solar resource potential				Million liters of ethanol from sugar cane (Total land area, no restrictions, rain fed, > 2 tonnes per hectare)	GWh/year	Solar Potential Gwh_Year	ethanol (biomass) resource potential/ solar resource potential				Country							Country							Country
Central							Central								Central															Central							Central							Central
	Cameroon	1.18581e+08	130.873					Cameroon	20.2201							Cameroon	979	979000	1.18581e+08	0.00825593				28700	182899	1.18581e+08	0.00154239				Cameroon	25216237						Cameroon	69.24						Cameroon	31.8344
	Central African Republic	1.67442e+08	55.4606					Central African Republic	19.604							Central African Republic	79	79000	1.67442e+08	0.000471805				9100	57992.2	1.67442e+08	0.000346342				Central African Republic	4666377						Central African Republic	20.61						Central African Republic	211.109
	Chad	3.97591e+08	90.5241					Chad	16.1058							Chad	9165	9165000	3.97591e+08	0.0230513				0		3.97591e+08	0				Chad	15477751						Chad	20.75						Chad	282.56
	Congo	7.70172e+07	104.049					Congo	9.81819							Congo			7.70172e+07	n/a				23400	149123	7.70172e+07	0.00193623				Congo	5244363						Congo	61.18						Congo	111.417
	DR Congo	5.77828e+08	99.3339					DR Congo	5.55358							DR Congo	2173	2173000	5.77828e+08	0.00376064				193000	1.22995e+06	5.77828e+08	0.00212857				DR Congo	84068091						DR Congo	31.3						DR Congo	145.042
	Equatorial Guinea	5.79702e+06	40.7129					Equatorial Guinea	16.0989							Equatorial Guinea	706	706000	5.79702e+06	0.121787				1100	7010.05	5.79702e+06	0.00120925				Equatorial Guinea	1308974						Equatorial Guinea	39.21						Equatorial Guinea	29.8609
	Gabon	5.47894e+07	65.2998					Gabon	13.8157							Gabon			5.47894e+07	n/a				8100	51619.5	5.47894e+07	0.000942143				Gabon	2119275						Gabon	70.96						Gabon	70.1703
East Africa							East Africa								East Africa															East Africa							East Africa							East Africa
	Burundi	6.50793e+06	54.7733					Burundi	14.6457							Burundi			6.50793e+06	n/a						6.50793e+06	n/a				Burundi	11175378						Burundi	52.93						Burundi	13.1455
	Djibouti	6.78649e+06	51.1548					Djibouti	12.6079							Djibouti	934	934000	6.78649e+06	0.137626				0		6.78649e+06	0				Djibouti	958920						Djibouti	63.61						Djibouti	6
	Eritrea	3.82702e+07	52.0382					Eritrea	12.0532							Eritrea	315	315000	3.82702e+07	0.00823096				0		3.82702e+07	0				Eritrea							Eritrea	21.48						Eritrea	40.9481
	Ethiopia	3.25044e+08	128.084					Ethiopia	18.8662							Ethiopia	14838	14838000	3.25044e+08	0.0456492				500	3186.39	3.25044e+08	9.80294e-06				Ethiopia	109224559						Ethiopia	33.73						Ethiopia	34.2036
	Kenya	1.64804e+08	101.47					Kenya	11.8983							Kenya	22476	22476000	1.64804e+08	0.13638				6000	38236.6	1.64804e+08	0.000232013				Kenya	51393010						Kenya	46.07						Kenya	30.7441
	Rwanda	6.03883e+06	54.5584					Rwanda	9.48168							Rwanda			6.03883e+06	n/a				200	1274.55	6.03883e+06	0.000211059				Rwanda	12301939						Rwanda	57.21						Rwanda	10.9655
	Somalia	1.90647e+08	77.6079					Somalia	13.156							Somalia	43539	43539000	1.90647e+08	0.228375				0		1.90647e+08	0				Somalia	15008154						Somalia	27.2						Somalia	152.633
	South Sudan	1.71313e+08	52.5765					South Sudan	19.8261							South Sudan			1.71313e+08	n/a						1.71313e+08	n/a				South Sudan	10975920						South Sudan	31.24						South Sudan	35.3251
	Sudan	5.94852e+08	81.0524					Sudan	15.9816							Sudan	61661	61661000	5.94852e+08	0.103658				4400	28040.2	5.94852e+08	4.71381e-05				Sudan	41801533						Sudan	47.49						Sudan	145.585
	Uganda	6.40717e+07	115.321					Uganda	9.0795							Uganda	815	815000	6.40717e+07	0.0127201				26800	170790	6.40717e+07	0.00266561				Uganda	42723139						Uganda	87.11						Uganda	10.6066
West							West								West															West							West							West
	Nigeria	2.36522e+08	152.157					Nigeria	21.8425							Nigeria	12867	12867000	2.36522e+08	0.0544008				2100	13382.8	2.36522e+08	5.65817e-05				Nigeria	195874740						Nigeria	67.28						Nigeria	26.1898
	Benin	2.93077e+07	80.7205					Benin	20.8108							Benin	405	405000	2.93077e+07	0.0138189				0		2.93077e+07	0				Benin	11485048						Benin	63.8						Benin	21.0145
	Cote d'Ivoire	7.72008e+07	84.8321					Cote d'Ivoire	19.3954							Cote d'Ivoire	430	430000	7.72008e+07	0.00556989				14000	89218.8	7.72008e+07	0.00115567				Cote d'Ivoire	25069229						Cote d'Ivoire	60.09						Cote d'Ivoire	22.3675
	Ghana	5.7991e+07	82.499					Ghana	19.8156							Ghana	606	606000	5.7991e+07	0.0104499				8500	54168.6	5.7991e+07	0.000934085				Ghana	29767108						Ghana	75.06						Ghana	19.1187
	Senegal	5.4369e+07	15.1236					Senegal	13.8312							Senegal	5454	5454000	5.4369e+07	0.100314				0		5.4369e+07	0				Senegal	15854360						Senegal	86.13						Senegal	16.7326
	Togo	1.41573e+07	45.1691					Togo	19.8369							Togo	79	79000	1.41573e+07	0.00558017				800	5098.22	1.41573e+07	0.000360113				Togo	7889094						Togo	69.42						Togo	17.414
	Burkina Faso	7.47012e+07	32.2733					Burkina Faso	18.52							Burkina Faso	4154	4154000	7.47012e+07	0.0556082				0		7.47012e+07	0				Burkina Faso	19751535						Burkina Faso	58.59						Burkina Faso	16.6772
	Cape Verde							Cape Verde								Cape Verde				n/a							n/a				Cape Verde	543767						Cape Verde	n/a						Cape Verde
	Gambia	3.19043e+06	10.5966					Gambia	15.5986							Gambia	173	173000	3.19043e+06	0.0542247				0		3.19043e+06	0				Gambia	2280102						Gambia	64.46						Gambia	25.7927
	Guinea	6.41252e+07	33.4223					Guinea	19.0103							Guinea	2	2000	6.41252e+07	3.1189e-05				2100	13382.8	6.41252e+07	0.000208698				Guinea	12414318						Guinea	41.51						Guinea	42.0856
	Guinea-Bissau	8.31428e+06	18.4884					Guinea-Bissau	18.5689							Guinea-Bissau	124	124000	8.31428e+06	0.0149141				0		8.31428e+06	0				Guinea-Bissau	1874309						Guinea-Bissau	55.21						Guinea-Bissau	17.8413
	Liberia	2.24801e+07	46.1793					Liberia	18.049							Liberia			2.24801e+07	n/a				3400	21667.4	2.24801e+07	0.000963849				Liberia	4818977						Liberia	47.9						Liberia	38.7348
	Mali	3.73856e+08	75.2133					Mali	12.5863							Mali	1923	1923000	3.73856e+08	0.00514369				0		3.73856e+08	0				Mali	19077690						Mali	39.05						Mali	55.1366
	Mauritania	3.22303e+08	50.0799					Mauritania	8.78808							Mauritania	11822	11822000	3.22303e+08	0.0366798				0		3.22303e+08	0				Mauritania	4403319						Mauritania	62.13						Mauritania	25.495
	Niger	3.7447e+08	86.6968					Niger	12.5635							Niger	14628	14628000	3.7447e+08	0.0390632				0		3.7447e+08	0				Niger	22442948						Niger	48.12						Niger	26.2982
	Sao Tome Principe	257912	58.105					Sao Tome Principe	11.3812							Sao Tome Principe			257912	n/a						257912	n/a				Sao Tome Principe	211028						Sao Tome Principe	n/a						Sao Tome Principe
	Sierra Leone	1.80618e+07	46.6479					Sierra Leone	20.6773							Sierra Leone			1.80618e+07	n/a				0		1.80618e+07	0				Sierra Leone	7650154						Sierra Leone	38.04						Sierra Leone	36.0805
South (excluding South Africa)							South (excluding South Africa)								South (excluding South Africa)															South (excluding South Africa)							South (excluding South Africa)							South (excluding South Africa)
	Angola	3.5948e+08	126.138					Angola	18.7577							Angola	202	202000	3.5948e+08	0.000561922				2200	14020.1	3.5948e+08	3.9001e-05				Angola	30809762						Angola	67.21						Angola	80.6217
	Botswana	1.83031e+08	59.0359					Botswana	15.379							Botswana	9793	9793000	1.83031e+08	0.0535046				0		1.83031e+08	0				Botswana	2254126						Botswana	74.12						Botswana	23.1439
	Comoros	446649	98.8572					Comoros	12.8133							Comoros			446649	n/a						446649	n/a				Comoros	832322						Comoros	n/a						Comoros
	Lesotho	9.79845e+06	37.7958					Lesotho	9.40001							Lesotho	599	599000	9.79845e+06	0.0611321				0		9.79845e+06	0				Lesotho	2108132						Lesotho	54.22						Lesotho	22.6988
	Madagascar	1.76639e+08	158.144					Madagascar	9.55665							Madagascar	2617	2617000	1.76639e+08	0.0148155				27400	174614	1.76639e+08	0.000988536				Madagascar	26262368						Madagascar	16.35						Madagascar	202.994
	Malawi	3.33597e+07	64.5528					Malawi	17.1927							Malawi	1986	1986000	3.33597e+07	0.0595329				300	1911.83	3.33597e+07	5.73096e-05				Malawi	18143315						Malawi	46.53						Malawi	19.1571
	Mauritius	544340	90.857					Mauritius								Mauritius			544340	n/a						544340	0				Mauritius	1265303						Mauritius	n/a						Mauritius
	Mozambique	2.25181e+08	46.9838					Mozambique	9.03528							Mozambique	10805	10805000	2.25181e+08	0.0479836				20100	128093	2.25181e+08	0.000568843				Mozambique	29495962						Mozambique	46.57						Mozambique	37.4073
	Namibia	2.76632e+08	72.074					Namibia	10.6635							Namibia	15196	15196000	2.76632e+08	0.0549321				0		2.76632e+08	0				Namibia	2448255						Namibia	80.13						Namibia	20.5959
	Seychelles	155857	79.0094					Seychelles								Seychelles			155857	n/a						155857	n/a				Seychelles	96762						Seychelles	n/a						Seychelles
	Eswatini	4.86639e+06	16.6821					Eswatini	13.4136							Eswatini	476	476000	4.86639e+06	0.0978137				0		4.86639e+06	0				Eswatini	1136191						Eswatini	70.48						Eswatini	15.7383
	Tanzania	2.58223e+08	106.825					Tanzania	8.9144							Tanzania	18456	18456000	2.58223e+08	0.071473				13200	84120.6	2.58223e+08	0.000325767				Tanzania	56318348						Tanzania	40.43						Tanzania	37.9784
	Zambia	2.17149e+08	30.7545					Zambia	23.3139							Zambia	13229	13229000	2.17149e+08	0.0609212				0		2.17149e+08	0				Zambia	17351822						Zambia	61.38						Zambia	45.2056
	Zimbabwe	1.15059e+08	53.8971					Zimbabwe	15.4475							Zimbabwe	12137	12137000	1.15059e+08	0.105485				0		1.15059e+08	0				Zimbabwe	14439018						Zimbabwe	43.4						Zimbabwe	45.8495
South Africa		3.97287e+08	114.726				South Africa		7.58312						South Africa		41195	41195000	3.97287e+08	0.103691				1800	11471	3.97287e+08	2.88733e-05			South Africa		57779622					South Africa		88.37					South Africa		31.1639
[truncated: 6 more columns]

## Sheet: SI.2.Social
	Rural Population	Date:	2017	Source:	World Bank	Hyperlink:	https://data.worldbank.org/indicator/SP.RUR.TOTL.ZS		Access to Elecricity (%population)	Date:	2017	Source:	World Bank	Hyperlink:	https://data.worldbank.org/indicator/EG.ELC.ACCS.RU.ZS			Availability of Skilled Employees	Date:	2017	Source:	Human Capital Index World Economic Forum: Executive Opinion Survey	Hyperlink:	https://weforum.ent.box.com/s/dari4dktg4jt2g9xo2o5pksjpatvawdb			Consumer awareness - Lighting Africa,	Date:	2019	Source:	Lighting Africa Website and respective course websites e.g Maxx solar Academy	Hyperlinks:	https://www.lightingafrica.org/where-we-work/			Life Expectancy at Birth, Total (years)	Date:	2017	Source:	World Bank	Hyperlink:	https://data.worldbank.org/indicator/SP.DYN.LE00.IN		Mortality attributed to household and ambient air pollution (Per 100 000 Population, Age Standardised)	Date:	2016	Source:	WHO ( Mortality from environmental pollution > Household Air pollution )	Hyperlink:
	Country	Percentage of Population							Country		Rural							Country									Country	Established Consumer Awareness Campaign by Lighting Africa(3)	Recently Initiated/Imminent Consumer Awarness Campaign by Lighting Africa(2)	Lighting Africa Involvment in ECOWAS Regional off-grid electrification project (1)	Total Score:					Country								Country
Central								Central									Central									Central									Central								Central
	Cameroon	44.223							Cameroon		21.2904							Cameroon	60.3								Cameroon			Yes	1					Cameroon	58.511							Cameroon	141
	Central African Republic	59.02							Central African Reublic		14.5948							Central African Republic									Central African Republic			Yes	1					Central African Republic	52.24							Central African Republic	159
	Chad	77.142							Chad		2.48802							Chad	44.9								Chad			Yes	1					Chad	53.712							Chad	208
	Congo	33.541							Congo		24.1809							Congo									Congo									Congo	63.954							Congo	92
	DR Congo	56.12							DR Congo		0							DR Congo									DR Congo	Yes								DR Congo	60.026							DR Congo	125
	Equatorial Guinea	28.354							Equatorial Guinea		6.00581							Equatorial Guinea									Equatorial Guinea									Equatorial Guinea	58.061							Equatorial Guinea	117
	Gabon	11.024							Gabon		49.1362							Gabon	42.2								Gabon									Gabon	65.839							Gabon	31
East Africa								East Africa									East Africa									East Africa									East Africa								East Africa
	Burundi	87.294							Burundi		1.65841							Burundi	44.7								Burundi									Burundi	60.898							Burundi	140
	Djibouti	22.352							Djibouti		26.2949							Djibouti									Djibouti									Djibouti	65.893							Djibouti	117
	Eritrea	64.229							Eritrea		30.1889							Eritrea									Eritrea									Eritrea	65.538							Eritrea	125
	Ethiopia	79.69							Ethiopia		30.9707							Ethiopia	42.6								Ethiopia	Yes			3					Ethiopia	65.872							Ethiopia	111
	Kenya	73.438							Kenya		57.5705							Kenya	64.4								Kenya	Yes			3					Kenya	65.909							Kenya	60
	Rwanda	82.875							Rwanda		23.6235							Rwanda	52.9								Rwanda		Yes		2					Rwanda	68.341							Rwanda	94
	Somalia	55.609							Somalia		8.719							Somalia									Somalia									Somalia	56.709							Somalia	167
	South Sudan	80.654							South Sudan		21.3671							South Sudan									South Sudan									South Sudan	57.365							South Sudan	126
	Sudan	65.63							Sudan		42.7966							Sudan									Sudan									Sudan	64.881							Sudan	112
	Uganda	76.804							Uganda		11.4295							Uganda	54.9								Uganda		Yes		2					Uganda	62.516							Uganda	117
West								West									West									West									West								West
	Nigeria	50.481							Nigeria		22.6174							Nigeria	47.6								Nigeria		Yes		2					Nigeria	53.95							Nigeria	226
	Benin	53.232							Benin		17.1977							Benin	63.4								Benin			Yes	1					Benin	61.174							Benin	156
	Cote d'Ivoire	49.674							Cote d'Ivoire		36.592							Cote d'Ivoire	60.3								Cote d'Ivoire			Yes	1					Cote d'Ivoire	57.017							Cote d'Ivoire	205
	Ghana	44.593							Ghana		65.3325							Ghana	56.9								Ghana			Yes	1					Ghana	63.463							Ghana	149
	Senegal	53.26							Senegal		35.3725							Senegal	63.3								Senegal	Yes			3					Senegal	67.38							Senegal	110
	Togo	58.838							Togo		19.4571							Togo									Togo			Yes	1					Togo	60.489							Togo	190
	Burkina Faso	71.257							Burkina Faso		9.57322							Burkina Faso									Burkina Faso		Yes		2					Burkina Faso	60.768							Burkina Faso	155
	Cape Verde	34.739							Cape Verde		89.9596							Cape Verde									Cape Verde			Yes	1					Cape Verde	72.57							Cape Verde	49
	Gambia	39.401							Gambia		20.5183							Gambia	52.5								Gambia			Yes	1					Gambia	61.44							Gambia	182
	Guinea	64.207							Guinea		8.8052							Guinea	35								Guinea			Yes	1					Guinea	60.706							Guinea	196
	Guinea-Bissau	57.055							Guinea-Bissau		9.27338							Guinea-Bissau									Guinea-Bissau			Yes	1					Guinea-Bissau	57.673							Guinea-Bissau	169
	Liberia	49.303							Liberia		6.58731							Liberia	46.3								Liberia	Yes*								Liberia	63.295							Liberia	140
	Mali	58.428							Mali		11.7111							Mali	55.3								Mali		Yes		2					Mali	58.452							Mali	159
	Mauritania	47.176							Mauritania		0							Mauritania	30.2								Mauritania			Yes	1					Mauritania	64.464							Mauritania	107
	Niger	83.65							Niger		10.8445							Niger									Niger		Yes		2					Niger	61.599							Niger	181
	Sao Tome Principe	28.032							Sao Tome Principe		45.3286							Sao Tome Principe									Sao Tome Principe									Sao Tome Principe	69.933							Sao Tome Principe	126
	Sierra Leone	58.364							Sierra Leone		5.35136							Sierra Leone	39								Sierra Leone			Yes	1					Sierra Leone	53.895							Sierra Leone	263
South (excluding South Africa)								South (excluding South Africa)									South (excluding South Africa)									South (excluding South Africa)									South (excluding South Africa)								South (excluding South Africa)
	Angola	35.161							Angola		0							Angola									Angola									Angola	60.379							Angola	78
	Botswana	31.3							Botswana		24.2642							Botswana	46.9								Botswana									Botswana	68.812							Botswana	60
	Comoros	71.216							Comoros		73.7925							Comoros									Comoros									Comoros	63.912							Comoros	138
	Lesotho	72.27							Lesotho		19.9843							Lesotho	43.3								Lesotho									Lesotho	52.947							Lesotho	126
	Madagascar	63.478							Madagascar		0							Madagascar	53.6								Madagascar		Yes		2					Madagascar	66.311							Madagascar	128
	Malawi	83.286							Malawi		3.70945							Malawi	45								Malawi									Malawi	63.279							Malawi	92
	Mauritius	59.159							Mauritius		100							Mauritius	49.3								Mauritius									Mauritius	74.5146							Mauritius	9
	Mozambique	64.545							Mozambique		2.17583							Mozambique	39.1								Mozambique									Mozambique	59.309							Mozambique	89
	Namibia	50.995							Namibia		29.29							Namibia	42.7								Namibia									Namibia	63.021							Namibia	102
	Seychelles	43.739							Seychelles		100							Seychelles									Seychelles									Seychelles	74.3							Seychelles	14
	Eswatini	76.375							Eswatini		67.3912							Eswatini	40.9								Eswatini									Eswatini	58.319							Eswatini	97
	Tanzania	66.947							Tanzania		16.7551							Tanzania	52.1								Tanzania	Yes			3					Tanzania	64.479							Tanzania	110
	Zambia	57.024							Zambia		13.9977							Zambia	62.5								Zambia									Zambia	63.043							Zambia	98
	Zimbabwe	67.763							Zimbabwe		18.9346							Zimbabwe									Zimbabwe									Zimbabwe	60.812							Zimbabwe	103
South Africa		34.15						South Africa			66.8858						South Africa		46.1							South Africa									South Africa		63.538						South Africa		34
																																					62.2757
																																					5.09131
[truncated: 41 more columns]

## Sheet: SI.3.Political
	Political Stabilty and absence of Violence	Date:	2018	Source:	World Bank Worldwide Governance Indicators	Hyperlink:	http://info.worldbank.org/governance/wgi/index.aspx#home		Control of Corruption	Date:	2018	Source:	World Bank Worldwide Governance Indicators	Hyperlink:	http://info.worldbank.org/governance/wgi/index.aspx#home		Open Government - Access to Justice	Date:	2019	Source:	World Justice Project	Hyperlink:	https://worldjusticeproject.org/our-work/publications/rule-law-index-reports/wjp-rule-law-index-2019		Regulatory Enforcement	Date:	2019	Source:	World Justic Project	Hyperlnk:	https://worldjusticeproject.org/our-work/publications/rule-law-index-reports/wjp-rule-law-index-2019		Business Regulatory Environment	Date:	2017	Source:	Ibrahim Index of African Governance	Hyperlink:	http://iiag.online/		Project Development Barriers	Date:	2018	Source:	ClimateScope2018	Hyperlink:	http://global-climatescope.org/results		Absence of Restrictions on Foreign Investment
	Country								Country								Country	Publicised Laws and Government Data	Complaint Redress Mechanisims						Country	Effective Regulatory Enforcement	Respect for Due Process	No expropriation w/out adequate compensation					Country								Country	Project Development Barriers	Total:						Country
Central								Central								Central								Central								Central								Central								Central
	Cameroon	-1.37598							Cameroon	-1.14975							Cameroon	0.2	0.42						Cameroon	0.45	0.41	0.48					Cameroon	48.9							Cameroon	Somewhat	1						Cameroon
	Central African Reublic	-2.28126							Central African Reublic	-1.2334							Central African Reublic								Central African Reublic								Central African Reublic	43							Central African Reublic	Somewhat	1						Central African Reublic
	Chad	-1.47899							Chad	-1.41039							Chad								Chad								Chad	60.3							Chad	Yes	2						Chad
	Congo	-0.442818							Congo	-1.35881							Congo								Congo								Congo	26.3							Congo	Yes	2						Congo
	DR Congo	-2.1162							DR Congo	-1.5034							DR Congo	0.2	0.39						DR Congo	0.35	0.42	0.32					DR Congo	57.4							DR Congo	Yes	2						DR Congo
	Equatorial Guinea	-0.0511222							Equatorial Guinea	-1.55968							Equatorial Guinea								Equatorial Guinea								Equatorial Guinea	0							Equatorial Guinea								Equatorial Guinea
	Gabon	-0.2476							Gabon	-0.851205							Gabon								Gabon								Gabon	0							Gabon								Gabon
East Africa								East Africa								East Africa								East Africa								East Africa								East Africa								East Africa
	Burundi	-1.59795							Burundi	-1.45063							Burundi								Burundi								Burundi	48.9							Burundi	Yes	2						Burundi
	Djibouti	-0.134123							Djibouti	-0.716809							Djibouti								Djibouti								Djibouti	36.3							Djibouti								Djibouti
	Eritrea	-0.605156							Eritrea	-1.31602							Eritrea								Eritrea								Eritrea	12.7							Eritrea	Yes	2						Eritrea
	Ethiopia	-1.34325							Ethiopia	-0.486167							Ethiopia	0.2	0.37						Ethiopia	0.33	0.17	0.42					Ethiopia	30							Ethiopia	Somewhat	1						Ethiopia
	Kenya	-1.16411							Kenya	-0.852013							Kenya	0.28	0.71						Kenya	0.44	0.36	0.58					Kenya	79.9							Kenya	Yes	2						Kenya
	Rwanda	0.115951							Rwanda	0.578258							Rwanda	0.6	0.6						Rwanda	0.62	0.43	0.69					Rwanda	78.3							Rwanda	Yes	2						Rwanda
	Somalia	-2.21977							Somalia	-1.80008							Somalia								Somalia								Somalia	4.6							Somalia	Yes	2						Somalia
	South Sudan	-2.43932							South Sudan	-1.72795							South Sudan								South Sudan								South Sudan	21.9							South Sudan	Yes	2						South Sudan
	Sudan	-1.83587							Sudan	-1.42693							Sudan								Sudan								Sudan	21.3							Sudan	Yes	2						Sudan
	Uganda	-0.691416							Uganda	-1.03736							Uganda	0.14	0.57						Uganda	0.38	0.38	0.59					Uganda	55.5							Uganda	Yes	2						Uganda
West								West								West								West								West								West								West
	Nigeria	-2.1927							Nigeria	-1.04489							Nigeria	0.2	0.6						Nigeria	0.4	0.41	0.49					Nigeria	50.6							Nigeria	Somewhat	1						Nigeria
	Benin	-0.132421							Benin	-0.383374							Benin	0.31	0.39						Benin	0.5	0.38	0.53					Benin	61.9							Benin	No	0						Benin
	Cote d'Ivoire	-0.931182							Cote d'Ivoire	-0.499096							Cote d'Ivoire	0.18	0.4						Cote d'Ivoire	0.5	0.53	0.59					Cote d'Ivoire	57							Cote d'Ivoire	Somewhat	1						Cote d'Ivoire
	Ghana	0.0298971							Ghana	-0.114904							Ghana	0.26	0.71						Ghana	0.46	0.64	0.66					Ghana	61.6							Ghana	Somewhat	1						Ghana
	Senegal	-0.0886327							Senegal	-0.0247014							Senegal	0.33	0.35						Senegal	0.55	0.49	0.63					Senegal	63.1							Senegal	Somewhat	1						Senegal
	Togo	-0.981703							Togo	-0.727537							Togo	0.2	0.36						Togo	0.45	0.47	0.47					Togo	51.9							Togo	No	0						Togo
	Burkina Faso	-1.04091							Burkina Faso	-0.112395							Burkina Faso	0.31	0.5						Burkina Faso	0.43	0.4	0.59					Burkina Faso	51.8							Burkina Faso	Yes	2						Burkina Faso
	Cape Verde	0.747234							Cape Verde	0.76822							Cape Verde								Cape Verde								Cape Verde	61.3							Cape Verde								Cape Verde
	Gambia	-0.0295531							Gambia	-0.463039							Gambia								Gambia								Gambia	68.4							Gambia								Gambia
	Guinea	-0.876667							Guinea	-1.04172							Guinea	0.17	0.44						Guinea	0.38	0.49	0.46					Guinea	43.6							Guinea								Guinea
	Guinea-Bissau	-0.669753							Guinea-Bissau	-1.53372							Guinea-Bissau								Guinea-Bissau								Guinea-Bissau	46.6							Guinea-Bissau								Guinea-Bissau
	Liberia	-0.192403							Liberia	-0.850996							Liberia	0.18	0.71						Liberia	0.38	0.48	0.5					Liberia	67.8							Liberia	Somewhat	1						Liberia
	Mali	-2.05126							Mali	-0.695331							Mali	0.25	0.52						Mali	0.44	0.62	0.63					Mali	61.1							Mali	Somewhat	1						Mali
	Mauritania	-0.667778							Mauritania	-0.807254							Mauritania	0.12	0.25						Mauritania	0.22	0.06	0.35					Mauritania	43.7							Mauritania	Yes	2						Mauritania
	Niger	-1.26057							Niger	-0.579815							Niger	0.25	0.45						Niger	0.47	0.44	0.33					Niger	55.8							Niger	Yes	2						Niger
	Sao Tome Principe	0.533567							Sao Tome Principe	0.183871							Sao Tome Principe								Sao Tome Principe								Sao Tome Principe	54.5							Sao Tome Principe								Sao Tome Principe
	Sierra Leone	-0.0298916							Sierra Leone	-0.49217							Sierra Leone	0.1	0.54						Sierra Leone	0.43	0.29	0.4					Sierra Leone	48.9							Sierra Leone	Yes							Sierra Leone
South (excluding South Africa)								South (excluding South Africa)								South (excluding South Africa)								South (excluding South Africa)								South (excluding South Africa)								South (excluding South Africa)								South (excluding South Africa)
	Angola	-0.319035							Angola	-1.14454							Angola	0.09	0.45						Angola	0.4	0.52	0.34					Angola	25.2							Angola	No	0						Angola
	Botswana	0.979156							Botswana	0.750511							Botswana	0.22	0.57						Botswana	0.55	0.61	0.68					Botswana	68.3							Botswana	Somewhat	1						Botswana
	Comoros	-0.203265							Comoros	-0.816413							Comoros								Comoros								Comoros	33.3							Comoros								Comoros
	Lesotho	-0.218329							Lesotho	-0.103308							Lesotho								Lesotho								Lesotho	42.9							Lesotho	yes	2						Lesotho
	Madagascar	-0.519036							Madagascar	-1.00073							Madagascar	0.33	0.55						Madagascar	0.31	0.25	0.45					Madagascar	44.3							Madagascar	Yes	2						Madagascar
	Malawi	-0.325023							Malawi	-0.743389							Malawi	0.18	0.54						Malawi	0.39	0.54	0.59					Malawi	36.7							Malawi	Somewhat	1						Malawi
	Mauritius	0.872838							Mauritius	0.269635							Mauritius	0.6	0.53						Mauritius	0.68	0.54	0.58					Mauritius	84.2							Mauritius								Mauritius
	Mozambique	-0.783671							Mozambique	-0.78138							Mozambique	0.18	0.51						Mozambique	0.41	0.25	0.35					Mozambique	31.5							Mozambique	Yes	2						Mozambique
	Namibia	0.653777							Namibia	0.33996							Namibia	0.32	0.71						Namibia	0.49	0.56	0.68					Namibia	55							Namibia	Yes	2						Namibia
	Seychelles	0.69702							Seychelles	0.702686							Seychelles								Seychelles								Seychelles	25							Seychelles								Seychelles
	Eswatini	-0.308632							Eswatini	-0.217872							Eswatini								Eswatini								Eswatini	50							Eswatini								Eswatini
	Tanzania	-0.559102							Tanzania	-0.447985							Tanzania	0.24	0.33						Tanzania	0.56	0.25	0.45					Tanzania	46.5							Tanzania	Yes	2						Tanzania
	Zambia	0.141994							Zambia	-0.656136							Zambia	0.24	0.38						Zambia	0.48	0.4	0.43					Zambia	72.3							Zambia	Somewhat	1						Zambia
	Zimbabwe	-0.707054							Zimbabwe	-1.23562							Zimbabwe	0.16	0.45						Zimbabwe	0.43	0.34	0.29					Zimbabwe	23.3							Zimbabwe	Yes	2						Zimbabwe
South Africa		-0.276673						South Africa		-0.021569						South Africa		0.53	0.71					South Africa		0.44	0.6	0.62				South Africa		84.3						South Africa		Somewhat	1					South Africa
[truncated: 41 more columns]

## Sheet: SI.4.Financial
	WACC (%)	Date:	2014	Source:	J. Ondraczek, N. Komendantova, A. Patt	Hyperlink:	https://www.sciencedirect.com/science/article/pii/S0960148114006806		Inflation, Consumer Prices (annual %)	Date:	2015-2017	Source:	IMF through World Bank	Hyperlink:	https://data.worldbank.org/indicator/FP.CPI.TOTL.ZG		Standard Deviation in 'Official exchange rate (LCU per US$, period average)' - To represent exchange rate risk , 5 year average (2013-2018) or most recent available 5 year period	Date:	Used data from 2013-2018, If 2013-2018 data was unavailable, the most recent 5 year sample was used (Somalia (2012-2017), Guinea-Bissau (2008-2013) , and Zimbabwe (2003-2008))	Source:	World Bank Data	Hyperlink:	https://data.worldbank.org/indicator/PA.NUS.FCRF		Pump price of Diesel (US$ per Litre)	Date:	2016	Source:	World Bank	Hyperlink:	https://data.worldbank.org/indicator/EP.PMP.DESL.CD	Breakdown of Electricity Generation by Fuel Source (GWh)	Date:	2014	Source:	The Shift Project -Data Portal	Hyoerlink:	www.tsp-data-portal.org/Breakdown-of-Electricity-Generation-by-Energy-Source#tspQvChart										Electricity Expenditure Per Day U.S $	Date:
	Country								Country								Country								Country							Country	Coal	Oil	Gas	Hydroelectric	Wind	Biomass and waste	Nuclear	Geothermal	Others:	Total GWh Installed Capcpaity	Total Coal, Oil, Gas	Population:	% Total Population			Country
Central								Central								Central								Central																							Central
	Cameroon	14.1							Cameroon	0.64							Cameroon	36.9617							Cameroon	0.94						Cameroon		3030	410	4870		50				8360	3440	25216237	0.00013642			Cameroon	0.53
	Central African Republic	14.8							Central African Reublic	37.142							Central African Reublic	36.9617							Central African Republic	1.4						Central African Republic		20		160						180	20	4666377	4.28598e-06			Central African Republic	0.24
	Chad	14.5							Chad	3.67							Chad	36.9617							Chad	0.85						Chad		210								210	210	15477751	1.35679e-05			Chad	0.32
	Congo	14.1							Congo	0.45							Congo	36.9617							Congo	0.71						Congo		170	3070	13350						16590	3240	5244363	0.000617806			Congo	0.39
	DR Congo	32.4							DR Congo	2.886							DR Congo	294.782							DR Congo	1.2						DR Congo			20	8520						8540	20	84068091	2.37902e-07			DR Congo	0.2
	Equatorial Guinea								Equatorial Guinea	0.744							Equatorial Guinea	36.9617							Equatorial Guinea							Equatorial Guinea											0	1308974	0			Equatorial Guinea	0.78
	Gabon	13.5							Gabon	2.107							Gabon	36.9617							Gabon	0.79						Gabon		340	540	970						1850	880	2119275	0.000415236			Gabon	0.75
East Africa								East Africa								East Africa								East Africa																							East Africa
	Burundi	14.8							Burundi	16.053							Burundi	89.9487							Burundi	1.14						Burundi				210						210	0	11175378	0			Burundi	0.26
	Djibouti	12							Djibouti	0.568							Djibouti	0.000333333							Djibouti	0.98						Djibouti		340								340	340	958920	0.000354566			Djibouti	0.59
	Eritrea	14.4							Eritrea								Eritrea	0.143178							Eritrea	1.33						Eritrea		370						10		380	370					Eritrea	0.79
	Ethiopia	11							Ethiopia	9.848							Ethiopia	2.78753							Ethiopia	0.64						Ethiopia		30		7110	80					7220	30	109224559	2.74664e-07			Ethiopia	0.791753
	Kenya	13.7							Kenya	8.006							Kenya	5.53111							Kenya	0.82						Kenya		4410		4620	10	310				9350	4410	51393010	8.58093e-05			Kenya	0.2
	Rwanda	15							Rwanda	8.28							Rwanda	66.8423							Rwanda	1.13						Rwanda		180		140						320	180	12301939	1.46318e-05			Rwanda	0.14
	Somalia	11.9							Somalia								Somalia	1164.39							Somalia	1.18						Somalia		320								320	320	15008154	2.13217e-05			Somalia	0.79
	South Sudan								South Sudan	187.852							South Sudan	56.7436							South Sudan	0.28						South Sudan											0	10975920	0			South Sudan	0.19
	Sudan	12.5							Sudan	16.909							Sudan	7.27231							Sudan	0.61						Sudan				7110						7110	0	41801533	0			Sudan	0.19
	Uganda	17							Uganda	5.21							Uganda	396.368							Uganda	0.79						Uganda		520		2630		100				3250	520	42723139	1.21714e-05			Uganda	0.38
West								West								West								West																							West
	Nigeria	14.9							Nigeria	16.524							Nigeria	59.5307							Nigeria	0.64						Nigeria		6010	17640	6080						29730	23650	195874740	0.00012074			Nigeria	0.1
	Benin	15							Benin	0.079							Benin	36.9741							Benin	0.72						Benin		140								140	140	11485048	1.21898e-05			Benin	0.67
	Cote d'Ivoire	15							Cote d'Ivoire	0.686							Cote d'Ivoire	36.9617							Cote d'Ivoire	0.93						Cote d'Ivoire		30	3970	1820		100				6020	4000	25069229	0.000159558			Cote d'Ivoire	0.19
	Ghana	19.4							Ghana	12.372							Ghana	0.587844							Ghana	0.85						Ghana		2000	3420	8670						14090	5420	29767108	0.00018208			Ghana	0.31
	Senegal	15							Senegal	1.318							Senegal	36.9617							Senegal	0.97						Senegal		4440	70	310		50				4870	4510	15854360	0.000284464			Senegal	0.54
	Togo	15.6							Togo	-0.795							Togo	36.9617							Togo	0.71						Togo		30		90						120	30	7889094	3.80272e-06			Togo	0.25
	Burkina Faso	15.3							Burkina Faso	0.368							Burkina Faso	36.9617							Burkina Faso	0.86						Burkina Faso		430		100						530	430	19751535	2.17705e-05			Burkina Faso	0.21
	Cape Verde								Cape Verde	0.784							Cape Verde	6.23254							Cape Verde	0.81						Cape Verde		300								300	300	543767	0.000551707			Cape Verde	0.25
	Gambia	20.8							Gambia	8.035							Gambia	2.43947							Gambia	1.06						Gambia		240								240	240	2280102	0.000105258			Gambia	0.22
	Guinea	16.9							Guinea	8.915							Guinea	880.746							Guinea	0.9						Guinea		400		590						990	400	12414318	3.22209e-05			Guinea	0.35
	Guinea-Bissau								Guinea-Bissau	1.362							Guinea-Bissau	14.861							Guinea-Bissau							Guinea-Bissau		40						1510		1550	40	1874309	2.13412e-05			Guinea-Bissau	0.25
	Liberia	14.5							Liberia	12.42							Liberia	22.33							Liberia	0.83						Liberia		300								300	300	4818977	6.22539e-05			Liberia	0.19
	Mali	15.3							Mali	1.76							Mali	36.9617							Mali	0.98						Mali		230		780						1010	230	19077690	1.2056e-05			Mali	0.32
	Mauritania	17							Mauritania	2.254							Mauritania	2.17933							Mauritania	1.09						Mauritania		1040		140						1180	1040	4403319	0.000236185			Mauritania	0.27
	Niger	15.6							Niger	2.383							Niger	36.9617							Niger	0.88						Niger	160	280								440	440	22442948	1.96053e-05			Niger	0.24
	Sao Tome Principe								Sao Tome Principe	5.69							Sao Tome Principe	1.38073							Sao Tome Principe							Sao Tome Principe		60		10						70	60	211028	0.000284322			Sao Tome Principe	0.46
	Sierra Leone	18.7							Sierra Leone	18.22							Sierra Leone	1300.91							Sierra Leone	1.08						Sierra Leone		40		100						140	40	7650154	5.22865e-06			Sierra Leone	0.36
South (excluding South Africa)								South (excluding South Africa)								South (excluding South Africa)								South (excluding South Africa)																							South (excluding South Africa)
	Angola	15.4							Angola	31.692							Angola	53.0512							Angola	0.82						Angola		1540		4270						5810	1540	30809762	4.99842e-05			Angola	0.21
	Botswana	12.5							Botswana	3.308							Botswana	0.628732							Botswana	0.67						Botswana	340									340	340	2254126	0.000150835			Botswana	0.33
	Comoros								Comoros								Comoros	27.7305							Comoros							Comoros		40								40	40	832322	4.80583e-05			Comoros	0.02
	Lesotho								Lesotho	5.31							Lesotho	1.24573							Lesotho	0.73						Lesotho				520						520	0	2108132	0			Lesotho	0.43
	Madagascar	29							Madagascar	8.284							Madagascar	317.319							Madagascar	0.93						Madagascar	10	900		1440						2350	910	26262368	3.46503e-05			Madagascar	0.1
	Malawi	20.5							Malawi	11.543							Malawi	131.863							Malawi	1.14						Malawi	30	270		2060						2360	300	18143315	1.6535e-05			Malawi	0.12
	Mauritius	12.5							Mauritius	3.667							Mauritius	1.7388							Mauritius	0.85						Mauritius	520	1630		70		520				2740	2150	1265303	0.0016992			Mauritius	0.16
	Mozambique	16.2							Mozambique								Mozambique	13.386							Mozambique	0.6						Mozambique			30	16280						16310	30	29495962	1.01709e-06			Mozambique	0.34
	Namibia	12.1							Namibia	6.144							Namibia	1.24415							Namibia	0.74						Namibia	150	40		1720						1910	190	2448255	7.76063e-05			Namibia	0.21
	Seychelles	11.2							Seychelles	2.857							Seychelles	0.390446							Seychelles							Seychelles		340								340	340	96762	0.00351378			Seychelles	0.16
	Eswatini	12.2							Eswatini	6.221							Eswatini	1.24573							Eswatini	0.77						Eswatini	90	270		130						490	360	1136191	0.000316848			Eswatini	0.23
	Tanzania	14.5							Tanzania	5.319							Tanzania	225.333							Tanzania	0.8						Tanzania	50	2030	2430	1780						6290	4510	56318348	8.00805e-05			Tanzania	0.02
	Zambia	16.9							Zambia	6.577							Zambia	1.5723							Zambia	1.16						Zambia		30		12700						12730	30	17351822	1.72893e-06			Zambia	0.19
	Zimbabwe	254.9							Zimbabwe	0.91							Zimbabwe	2.68922e+09							Zimbabwe	1.18						Zimbabwe	2090	20		5790		90		30000		37990	2110	14439018	0.000146132			Zimbabwe	0.24
South Africa		11.3						South Africa		5.181						South Africa		1.24488						South Africa		0.9							225150	2180		1100		280	14740		50	243500	227330	57779622	0.00393443		South Africa		0.33
[truncated: 25 more columns]

## Sheet: SI.5.Weight
id_ind	indicator_name	weight_private_sector
ind_01	Country Average PV output in Kwh/Kwp	0.03325
ind_02	Spatial Standard Deviation in PV output (Kwh/Kwp)	0.00475
ind_03	Seasonality Indicator - Standard deviation in PV output across months of the year	0.0095
ind_04	Wind	0.00125
ind_05	Biomass: Sugar Cane	0.00125
ind_06	Penetration - Aggregate at the country level - percentage of a countries population inside 5km exclusion Zone of existing grid	0.014
ind_07	Distance from population centres to the grid	0.014
ind_08	Power Outages in firms in a Typical Month	0.006
ind_09	Value lost due to electrical outages	0.006
ind_10	CO2 emissions avoided by the PV mini-grid (directly related to kwh produced)	0.01
ind_11	Rural Population	0.021
ind_12	Rural Access to Electricity	0.021
ind_13	Percieved avalability of Skilled Employees	0.0072
ind_14	Consumer Knowledge - Lighting Africa Consumer Awarness Campaign	0.0108
ind_15	Life Expectancy at Birth	0.0072
ind_16	Respiratory Disease Incidence	0.0048
ind_17	Education Attainment - Harmonized Test scores	0.006
ind_18	Primary Completion Rate	0.004
ind_19	Unemployment Rate - Female to Male Ratio	0.004
ind_20	Estimated number of jobs created (Directly related to Kwh produced)	0.006
ind_21	Prevalence of Undernourishment	0.008
ind_22	Political Stability and Absence of Violence	0.0195
ind_23	Control of Corruption	0.0195
ind_24	Publicised Laws	0.0052
ind_25	Complaint redress mechanisims	0.0078
ind_26	Gov. Reg. effectivly enforced	0.0078
ind_27	Due Process is respected	0.0078
ind_28	Property Rights: No unlawful expropriation without adaqute compensation	0.0234
ind_29	Business Regulatory Environment	0.0117
ind_30	Project Development Barriers	0.0078
ind_31	Absence of Restrictions on Foreign Investment	0.00975
ind_32	Robustness of Banks	0.00975
ind_33	Light Handed regulatory framework	0.0042
ind_34	Off Grid Finacing Facilities	0.0056
ind_35	Rural Electification Programme	0.0056
ind_36	PAYG availabilty	0.0126
ind_37	Transparent Grid Extension Plan	0.00735
ind_38	Mini-grids: Concessions	0.006125
ind_39	Off-grid energy access target	0.011025
ind_40	Tariff deregulation	0.007
ind_41	Tax/ Duty Reductions	0.0105
ind_42	WACC	0.054
ind_43	Inflation	0.0324
ind_44	Exchange Rate Risk (Standard Deviation in Exchange rate between 2005-2013)	0.0396
ind_45	Cost of fuel incumbents: Diesel	0.0162
ind_46	Current electricity generation from coal, oil and gas	0.0378
ind_47	Electricity Expenditure Per Day	0.048
ind_48	10 year electricity demand growth projections	0.0216
ind_49	Growth Rate of Peak demand (5 year rolling average)	0.0216
ind_50	Future consumption based on model estimated potential	0.0288
ind_51	Clean energy Investment $	0.27
ind_52	Foreign investment in Clean energy	0.03

## Sheet: SI.COIN.originalDB
		Weight	1	1	1	1	1	1	1	1	1	1	1	1	1	1	1	1	1	1	1	1	1	1	1	1	1	1	1	1	1	1	1	1	1	1	1	1	1	1	1	1	1	1	1	1	1	1	1
		Direction	1	-1	-1	1	1	-1	1	1	1	1	1	-1	1	1	-1	1	-1	-1	-1	1	1	1	1	1	1	1	1	1	1	-1	1	1	1	1	1	1	1	1	1	1	1	-1	-1	-1	1	-1	1
		Index	Index	Index	Index	Index	Index	Index	Index	Index	Index	Index	Index	Index	Index	Index	Index	Index	Index	Index	Index	Index	Index	Index	Index	Index	Index	Index	Index	Index	Index	Index	Index	Index	Index	Index	Index	Index	Index	Index	Index	Index	Index	Index	Index	Index	Index	Index	Index
		Sub-index	si.1	si.1	si.2	si.1	si.1	si.1	si.1	si.1	si.1	si.1	si.2	si.2	si.2	si.2	si.2	si.2	si.2	si.2	si.2	si.2	si.2	si.3	si.3	si.3	si.3	si.3	si.3	si.3	si.3	si.3	si.3	si.3	si.3	si.3	si.3	si.3	si.3	si.3	si.3	si.3	si.3	si.4	si.4	si.4	si.4	si.1	si.4
		Pillar	p.01	p.01	p.01	p.01	p.01	p.02	p.02	p.02	p.02	p.03	p.04	p.04	p.04	p.04	p.05	p.05	p.05	p.05	p.05	p.05	p.05	p.06	p.06	p.06	p.06	p.06	p.06	p.06	p.06	p.06	p.06	p.06	p.07	p.07	p.07	p.07	p.07	p.07	p.07	p.08	p.08	p.08	p.08	p.08	p.08	p.02	p.09
		Sub-pillar	sp.01	sp.01	sp.01	sp.02	sp.02	sp.03	sp.03	sp.03	sp.03	sp.04	sp.05	sp.06	sp.07	sp.07	sp.08	sp.08	sp.09	sp.09	sp.10	sp.11	sp.12	sp.13	sp.13	sp.14	sp.14	sp.15	sp.15	sp.15	sp.16	sp.16	sp.16	sp.16	sp.17	sp.17	sp.17	sp.17	sp.18	sp.18	sp.18	sp.19	sp.19	sp.20	sp.22	sp.22	sp.23	sp.23	sp.24
		Indicator name	Average PV output (Kwh_Kw Installed Capacity)	Standard Deviation in PV output (Kwh_Kw Installed Capacity)	Seasonality- Standard deviation in average monthly irraddiation across the year	Wind Resource divided by Solar PV output (Gwh/year)	Biomass Resource (ethanol from viable Sugarcane plots) divide by Solar PV output (Gwh/year)	Grid Penetration (% Population inside 5km of existing grid infrastructure)	Average distance from optimised mini-grid locations to existing grid infrastructure	Power outages in firms in a typical month	Value lost due to electrical outages (% of sales for affected firms)	C02 emissions avoided by PV mini-grid from model divided by population	Rural Population (%total population)	Rural Access to electricty (% Rural population)	Percieved availability of skilled employees	Consumer Knowledge (Lighting Africa awareness campaign)	Country average life expectancy at birth	Respiratory disease incidence (per 100 000 population)	Education Attainment (harmonized test scores)	Primary Completion rate (% population)	Unemploymetn Rate (Female to male ratio)	Estimated number of jobs created (divided by labour force population)	Food security prevalence of undernourishment (% Population)	Political Stability and Absence of Violence	Control of Corruption	Publicised Laws	Complaint redress mechanisims	Gov. Reg. effectivly enforced	Due Process is respected	Property Rights: No unlawful expropriation without adaqute compensation	Business Regulatory Environment	Project Development Barriers	Absence of Restrictions on Foreign Investment	Robustness of Banks	Light Handed regulatory framework	Off Grid Finacing Facilities	Rural Electification Programme	PAYG availabilty	Transparent Grid Extension Plan	Mini-grids: Concessions	Off-grid energy access target	Tariff deregulation	Tax/ Duty Reductions	WACC	Inflation	Exchange Rate Risk (Standard Deviation in Exchange rate between 2013-2018)	Cost of fuel incumbents: Diesel	Current electricty generation from Coal, Oil and Gas divided by population (Gwh/capita)	Electricity Expenditure Per Day (U.S $)
	Unit name	Unit/Indicator	ind.01	ind.02	ind.03	ind.04	ind.05	ind.06	ind.07	ind.08	ind.09	ind.10	ind.11	ind.12	ind.13	ind.14	ind.15	ind.16	ind.17	ind.18	ind.19	ind.20	ind.21	ind.22	ind.23	ind.24	ind.25	ind.26	ind.27	ind.28	ind.29	ind.30	ind.31	ind.32	ind.33	ind.34	ind.35	ind.36	ind.37	ind.38	ind.39	ind.40	ind.41	ind.42	ind.43	ind.44	ind.45	ind.46	ind.47
	Cameroon	unit.001	1557.31	130.873	20.2201	0.00825593	0.00154239	69.24	31.8344	7.6	9.9	0.00591191	44.223	21.2904	60.3	1	58.511	141	379	70.0803	1.49	0.0015588	7.9	-1.37598	-1.14975	0.2	0.42	0.45	0.41	0.48	48.9	1	58.2	51.9	1	2	2	2	1	0	1	1	0	14.1	0.64	36.9617	0.94	0.00013642	0.53
	Central African Republic	unit.002	1651.71	55.4606	19.604	0.000471805	0.000346342	20.61	211.109	29	25.1	0.0174902	59.02	14.5948	n/a	1	52.24	159	n/a	42.158	1.24	0.00502313	58.6	-2.28126	-1.2334	n/a	n/a	n/a	n/a	n/a	43	1	n/a	n/a	0	0	1	0	1	0	0	0	0	14.8	37.142	36.9617	1.4	4.28598e-06	0.24
	Chad	unit.003	1862.91	90.5241	16.1058	0.0230513	0	20.75	282.56	4.5	9.8	0.0168001	77.142	2.48802	44.9	1	53.712	208	333	n/a	1.4	0.00514275	32.5	-1.47899	-1.41039	n/a	n/a	n/a	n/a	n/a	60.3	2	30	33.1	0	0	0	0	1	0	0	1	1	14.5	3.67	36.9617	0.85	1.35679e-05	0.32
	Congo	unit.004	1391.96	104.049	9.81819	n/a	0.00193623	61.18	111.417	n/a	n/a	0.00747908	33.541	24.1809	n/a	0	63.954	92	371	n/a	1.39	0.00213973	28.2	-0.442818	-1.35881	n/a	n/a	n/a	n/a	n/a	26.3	2	n/a	n/a	0	1	0	0	0	0	0	2	0	14.1	0.45	36.9617	0.71	0.000617806	0.39
	DR Congo	unit.005	1520.6	99.3339	5.55358	0.00376064	0.00212857	31.3	145.042	12.3	7.8	0.0135821	56.12	0	n/a	0	60.026	125	318	69.9541	1.59	0.00457493	n/a	-2.1162	-1.5034	0.2	0.39	0.35	0.42	0.32	57.4	2	54.4	31.6	0	1	1	1	1	2	0	1	0	32.4	2.886	294.782	1.2	2.37902e-07	0.2
	Equatorial Guinea	unit.006	1326.55	40.7129	16.0989	0.121787	0.00120925	39.21	29.8609	n/a	n/a	0.00760214	28.354	6.00581	n/a	0	58.061	117	n/a	40.5957	1.09	0.00224517	n/a	-0.0511222	-1.55968	n/a	n/a	n/a	n/a	n/a	0	n/a	n/a	n/a	n/a	n/a	n/a	n/a	n/a	n/a	n/a	n/a	n/a	n/a	0.744	36.9617	n/a	0	0.78
	Gabon	unit.007	1275.51	65.2998	13.8157	n/a	0.000942143	70.96	70.1703	n/a	n/a	0.00496915	11.024	49.1362	42.2	0	65.839	31	456	n/a	1.9	0.00174749	7	-0.2476	-0.851205	n/a	n/a	n/a	n/a	n/a	0	n/a	63.7	n/a	n/a	n/a	n/a	n/a	n/a	n/a	n/a	n/a	n/a	13.5	2.107	36.9617	0.79	0.000415236	0.75
	Burundi	unit.008	1499.52	54.7733	14.6457	n/a	n/a	52.93	13.1455	16.6	3.4	0.00970518	87.294	1.65841	44.7	0	60.898	140	423	70.35	0.55	0.0025993	n/a	-1.59795	-1.45063	n/a	n/a	n/a	n/a	n/a	48.9	2	35.6	36.1	2	0	1	0	0	2	0	0	0	14.8	16.053	89.9487	1.14	0	0.26
	Djibouti	unit.009	1893.02	51.1548	12.6079	0.137626	0	63.61	6	1.6	4.6	0.00681287	22.352	26.2949	n/a	0	65.893	117	n/a	57.4544	1.29	0.00177219	12.8	-0.134123	-0.716809	n/a	n/a	n/a	n/a	n/a	36.3	n/a	n/a	n/a	n/a	n/a	n/a	n/a	n/a	n/a	n/a	n/a	n/a	12	0.568	0.000333333	0.98	0.000354566	0.59
	Eritrea	unit.010	1881.06	52.0382	12.0532	0.00823096	0	21.48	40.9481	n/a	n/a	n/a	64.229	30.1889	n/a	0	65.538	125	n/a	45.2664	1.17	n/a	n/a	-0.605156	-1.31602	n/a	n/a	n/a	n/a	n/a	12.7	2	n/a	n/a	0	1	0	0	0	1	0	1	0	14.4	n/a	0.143178	1.33		0.79
	Ethiopia	unit.011	1750.18	128.084	18.8662	0.0456492	9.80294e-06	33.73	34.2036	8.2	6.9	0.0125923	79.69	30.9707	42.6	3	65.872	111	359	54.2819	2.42	0.00305459	28.8	-1.34325	-0.486167	0.2	0.37	0.33	0.17	0.42	30	1	41	43.9	0	2	2	2	1	0	2	0	1	11	9.848	2.78753	0.64	2.74664e-07	0.791753
	Kenya	unit.012	1742.02	101.47	11.8983	0.13638	0.000232013	46.07	30.7441	3.8	7	0.0101592	73.438	57.5705	64.4	3	65.909	60	455	101.997	1.94	0.00293532	19.1	-1.16411	-0.852013	0.28	0.71	0.44	0.36	0.58	79.9	2	62.3	56.5	0	2	2	2	1	1	0	1	2	13.7	8.006	5.53111	0.82	8.58093e-05	0.2
	Rwanda	unit.013	1467.52	54.5584	9.48168	n/a	0.000211059	57.21	10.9655	4	2.6	0.00844907	82.875	23.6235	52.9	2	68.341	94	358	75.9699	1.17	0.00193579	41.1	0.115951	0.578258	0.6	0.6	0.62	0.43	0.69	78.3	2	84.2	54.3	2	2	2	1	1	2	2	2	2	15	8.28	66.8423	1.13	1.46318e-05	0.14
	Somalia	unit.014	1842.44	77.6079	13.156	0.228375	0	27.2	152.633	n/a	n/a	0.0117748	55.609	8.719	n/a	0	56.709	167	n/a	n/a	1.16	0.00548077	n/a	-2.21977	-1.80008	n/a	n/a	n/a	n/a	n/a	4.6	2	n/a	n/a	0	1	0	0	0	0	0	1	0	11.9	n/a	1164.39	1.18	2.13217e-05	0.79
	South Sudan	unit.015	1660.33	52.5765	19.8261	n/a	n/a	31.24	35.3251	1.5	13.6	0.015969	80.654	21.3671	n/a	0	57.365	126	336	n/a	1.24	0.00433517	n/a	-2.43932	-1.72795	n/a	n/a	n/a	n/a	n/a	21.9	2	n/a	n/a	0	1	0	2	0	0	0	0	0	n/a	187.852	56.7436	0.28	0	0.19
	Sudan	unit.016	1907.74	81.0524	15.9816	0.103658	4.71381e-05	47.49	145.585	3.4	1.2	0.0120304	65.63	42.7966	n/a	0	64.881	112	380	60.1718	1.71	0.00494785	25.6	-1.83587	-1.42693	n/a	n/a	n/a	n/a	n/a	21.3	2	n/a	n/a	1	0	2	0	0	0	1	1	0	12.5	16.909	7.27231	0.61	0	0.19
	Uganda	unit.017	1631.78	115.321	9.0795	0.0127201	0.00266561	87.11	10.6066	6.3	11.2	0.00244577	76.804	11.4295	54.9	2	62.516	117	397	50.9518	1.87	0.000748701	39	-0.691416	-1.03736	0.14	0.57	0.38	0.38	0.59	55.5	2	74.6	55.6	2	2	2	1	2	2	2	1	2	17	5.21	396.368	0.79	1.21714e-05	0.38
	Nigeria	unit.018	1579.18	152.157	21.8425	0.0544008	5.65817e-05	67.28	26.1898	32.8	15.6	0.0065179	50.481	22.6174	47.6	2	53.95	226	325	n/a	0.82	0.00242634	7.9	-2.1927	-1.04489	0.2	0.6	0.4	0.41	0.49	50.6	1	76.6	51.3	2	2	2	2	2	2	0	2	2	14.9	16.524	59.5307	0.64	0.00012074	0.1
	Benin	unit.019	1544.14	80.7205	20.8108	0.0138189	0	63.8	21.0145	28	9.4	0.00714416	53.232	17.1977	63.4	1	61.174	156	384	80.7456	1.17	0.00201079	10.3	-0.132421	-0.383374	0.31	0.39	0.5	0.38	0.53	61.9	0	62	48	2	2	1	2	0	2	2	1	0	15	0.079	36.9741	0.72	1.21898e-05	0.67
	Cote d'Ivoire	unit.020	1462.83	84.8321	19.3954	0.00556989	0.00115567	60.09	22.3675	3.5	4.9	0.00779442	49.674	36.592	60.3	1	57.017	205	373	73.0679	1.57	0.00270263	15.4	-0.931182	-0.499096	0.18	0.4	0.5	0.53	0.59	57	1	68.7	61	0	2	2	2	0	1	1	0	1	15	0.686	36.9617	0.93	0.000159558	0.19
	Ghana	unit.021	1478.8	82.499	19.8156	0.0104499	0.000934085	75.06	19.1187	8.4	15.8	0.00478857	44.593	65.3325	56.9	1	63.463	149	307	95.2043	1.18	0.00131177	7.6	0.0298971	-0.114904	0.26	0.71	0.46	0.64	0.66	61.6	1	63.7	54.2	1	0	1	2	0	2	2	1	1	19.4	12.372	0.587844	0.85	0.00018208	0.31
	Senegal	unit.022	1669.81	15.1236	13.8312	0.100314	0	86.13	16.7326	6	2.8	0.00271402	53.26	35.3725	63.3	3	67.38	110	412	60.1865	1.06	0.00118408	11.3	-0.0886327	-0.0247014	0.33	0.35	0.55	0.49	0.63	63.1	1	61.4	59.2	1	2	2	2	1	2	2	1	2	15	1.318	36.9617	0.97	0.000284464	0.54
	Togo	unit.023	1510.91	45.1691	19.8369	0.00558017	0.000360113	69.42	17.414	5.5	3.7	0.00608853	58.838	19.4571	n/a	1	60.489	190	384	90.8805	0.76	0.00154126	11.5	-0.981703	-0.727537	0.2	0.36	0.45	0.47	0.47	51.9	0	n/a	n/a	2	2	2	2	2	2	2	2	2	15.6	-0.795	36.9617	0.71	3.80272e-06	0.25
	Burkina Faso	unit.024	1642.51	32.2733	18.52	0.0556082	0	58.59	16.6772	n/a	n/a	0.00798824	71.257	9.57322	n/a	2	60.768	155	404	63.5191	2.22	0.002512	20.2	-1.04091	-0.112395	0.31	0.5	0.43	0.4	0.59	51.8	2	65.1	54	1	2	1	2	0	2	2	0	2	15.3	0.368	36.9617	0.86	2.17705e-05	0.21
	Cape Verde	unit.025	n/a	n/a	n/a	n/a	n/a	n/a	n/a	n/a	n/a	n/a	34.739	89.9596	n/a	1	72.57	49	n/a	80.8302	1.16	n/a	13.7	0.747234	0.76822	n/a	n/a	n/a	n/a	n/a	61.3	n/a	67.3	51.4	n/a	n/a	n/a	n/a	n/a	n/a	n/a	n/a	n/a	n/a	0.784	6.23254	0.81	0.000551707	0.25
	Gambia	unit.026	1670.38	10.5966	15.5986	0.0542247	0	64.46	25.7927	21.1	14.2	0.00652208	39.401	20.5183	52.5	1	61.44	182	338	70.2255	1.84	0.0022687	10.9	-0.0295531	-0.463039	n/a	n/a	n/a	n/a	n/a	68.4	n/a	75.4	68.5	n/a	n/a	n/a	n/a	n/a	n/a	n/a	n/a	n/a	20.8	8.035	2.43947	1.06	0.000105258	0.22
	Guinea	unit.027	1600.13	33.4223	19.0103	3.1189e-05	0.000208698	41.51	42.0856	4.5	4.7	0.0128148	64.207	8.8052	35	1	60.706	196	408	61.1284	0.64	0.00407564	17.5	-0.876667	-1.04172	0.17	0.44	0.38	0.49	0.46	43.6	n/a	61.9	73.7	2	2	2	0	2	2	2	0	1	16.9	8.915	880.746	0.9	3.22209e-05	0.35
	Guinea-Bissau	unit.028	1622.3	18.4884	18.5689	0.0149141	0	55.21	17.8413	n/a	n/a	0.00907321	57.055	9.27338	n/a	1	57.673	169	n/a	n/a	1.2	0.00248812	28.3	-0.669753	-1.53372	n/a	n/a	n/a	n/a	n/a	46.6	n/a	n/a	n/a	n/a	n/a	n/a	n/a	n/a	n/a	n/a	n/a	n/a	n/a	1.362	14.861	n/a	2.13412e-05	0.25
	Liberia	unit.029	1431.4	46.1793	18.049	n/a	0.000963849	47.9	38.7348	4.5	6.1	0.00947006	49.303	6.58731	46.3	0	63.295	140	332	58.9865	1	0.00330895	42.8	-0.192403	-0.850996	0.18	0.71	0.38	0.48	0.5	67.8	1	53.6	49.8	1	2	2	1	2	2	2	0	1	14.5	12.42	22.33	0.83	6.22539e-05	0.19
	Mali	unit.030	1753.26	75.2133	12.5863	0.00514369	0	39.05	55.1366	4.2	8.8	0.0122151	58.428	11.7111	55.3	2	58.452	159	307	49.5576	1.19	0.00378372	4	-2.05126	-0.695331	0.25	0.52	0.44	0.62	0.63	61.1	1	45.5	41.8	2	2	2	2	0	2	2	1	2	15.3	1.76	36.9617	0.98	1.2056e-05	0.32
	Mauritania	unit.031	1793.36	50.0799	8.78808	0.0366798	0	62.13	25.495	5.3	2.4	0.00699086	47.176	0	30.2	1	64.464	107	342	68.186	1.23	0.00290968	5.3	-0.667778	-0.807254	0.12	0.25	0.22	0.06	0.35	43.7	2	36.1	20.4	1	1	2	0	1	0	2	0	1	17	2.254	2.17933	1.09	0.000236185	0.27
	Niger	unit.032	1860.26	86.6968	12.5635	0.0390632	0	48.12	26.2982	22	5.5	0.0095569	83.65	10.8445	n/a	2	61.599	181	305	73.2144	0.5	0.0028001	11.3	-1.26057	-0.579815	0.25	0.45	0.47	0.44	0.33	55.8	2	n/a	n/a	0	2	2	0	1	0	2	2	1	15.6	2.383	36.9617	0.88	1.96053e-05	0.24
	Sao Tome Principe	unit.033	1563.1	58.105	11.3812	n/a	n/a	n/a	n/a	n/a	n/a	n/a	28.032	45.3286	n/a	0	69.933	126	n/a	86.7214	1.25	n/a	n/a	0.533567	0.183871	n/a	n/a	n/a	n/a	n/a	54.5	n/a	n/a	n/a	n/a	n/a	n/a	n/a	n/a	n/a	n/a	n/a	n/a		5.69	1.38073	n/a	0.000284322	0.46
	Sierra Leone	unit.034	1522.27	46.6479	20.6773	n/a	0	38.04	36.0805	9.1	15.8	0.0109419	58.364	5.35136	39	1	53.895	263	316	68.2865	0.7	0.00368719	30.9	-0.0298916	-0.49217	0.1	0.54	0.43	0.29	0.4	48.9	n/a	55.5	43.9	0	2	2	1	1	0	2	2	2	18.7	18.22	1300.91	1.08	5.22865e-06	0.36
	Angola	unit.035	1731.1	126.138	18.7577	0.000561922	3.9001e-05	67.21	80.6217	4.7	12.6	0.00743878	35.161	0	n/a	0	60.379	78	326	n/a	1.13	0.00207703	14	-0.319035	-1.14454	0.09	0.45	0.4	0.52	0.34	25.2	0	18.1	22.2	0	0	0	0	0	0	0	0	0	15.4	31.692	53.0512	0.82	4.99842e-05	0.21
	Botswana	unit.036	1806.64	59.0359	15.379	0.0535046	0	74.12	23.1439	4.1	3.7	0.00576765	31.3	24.2642	46.9	0	68.812	60	391	69.1836	1.46	0.00139688	26	0.979156	0.750511	0.22	0.57	0.55	0.61	0.68	68.3	1	63.1	65.3	0	0	2	2	1	1	0	1	0	12.5	3.308	0.628732	0.67	0.000150835	0.33
	Comoros	unit.037	1540.17	98.8572	12.8133	n/a	n/a	n/a	n/a	n/a	n/a	n/a	71.216	73.7925	n/a	0	63.912	138	392	76.7201	1.15	n/a	n/a	-0.203265	-0.816413	n/a	n/a	n/a	n/a	n/a	33.3	n/a	n/a	n/a	n/a	n/a	n/a	n/a	n/a	n/a	n/a	n/a	n/a	n/a	n/a	27.7305	n/a	4.80583e-05	0.02
	Lesotho	unit.038	1732.7	37.7958	9.40001	0.0611321	0	54.22	22.6988	2.2	2.5	0.00958005	72.27	19.9843	43.3	0	52.947	126	393	78.9122	1.21	0.00245278	14.5	-0.218329	-0.103308	n/a	n/a	n/a	n/a	n/a	42.9	2	36.2	12	0	2	1	0	0	1	2	2	0	n/a	5.31	1.24573	0.73	0	0.43
	Madagascar	unit.039	1740.54	158.144	9.55665	0.0148155	0.000988536	16.35	202.994	6.7	13.6	0.0160552	63.478	0	53.6	2	66.311	128	351	67.5784	1.12	0.0036125	42.3	-0.519036	-1.00073	0.33	0.55	0.31	0.25	0.45	44.3	2	51.4	n/a	0	1	2	1	1	2	2	1	1	29	8.284	317.319	0.93	3.46503e-05	0.1
	Malawi	unit.040	1684.83	64.5528	17.1927	0.0595329	5.73096e-05	46.53	19.1571	6.7	7.2	0.0106957	83.286	3.70945	45	0	63.279	92	359	76.9022	1.37	0.0287395	25.9	-0.325023	-0.743389	0.18	0.54	0.39	0.54	0.59	36.7	1	63.2	53	0	1	2	2	0	1	0	1	0	20.5	11.543	131.863	1.14	1.6535e-05	0.12
	Mauritius	unit.041	1601	90.857	n/a	n/a	0	n/a	n/a	n/a	n/a	n/a	59.159	100	49.3	0	74.5146	9	473	98.159	2.34	n/a	5.2	0.872838	0.269635	0.6	0.53	0.68	0.54	0.58	84.2	n/a	75.4	76.7	n/a	n/a	n/a	n/a	n/a	n/a	n/a	n/a	n/a	12.5	3.667	1.7388	0.85	0.0016992	0.16
	Mozambique	unit.042	1677.77	46.9838	9.03528	0.0479836	0.000568843	46.57	37.4073	1.6	3.2	0.0106419	64.545	2.17583	39.1	0	59.309	89	368	46.3842	1.18	0.00282554	26.6	-0.783671	-0.78138	0.18	0.51	0.41	0.25	0.35	31.5	2	55.8	39.6	0	1	2	2	1	2	2	2	0	16.2	n/a	13.386	0.6	1.01709e-06	0.34
	Namibia	unit.043	1915.54	72.074	10.6635	0.0549321	0	80.13	20.5959	0.6	4.8	0.00423485	50.995	29.29	42.7	0	63.021	102	407	77.5021	1.14	0.00127291	28.8	0.653777	0.33996	0.32	0.71	0.49	0.56	0.68	55	2	58	72.9	0	2	2	0	2	0	2	0	0	12.1	6.144	1.24415	0.74	7.76063e-05	0.21
	Seychelles	unit.044	1731.75	79.0094	n/a	n/a	n/a	n/a	n/a	n/a	n/a	n/a	43.739	100	n/a	0	74.3	14	463	126.519	n/a	n/a	n/a	0.69702	0.702686	n/a	n/a	n/a	n/a	n/a	25	n/a	62.3	61.8	n/a	n/a	n/a	n/a	n/a	n/a	n/a	n/a	n/a	11.2	2.857	0.390446	n/a	0.00351378	0.16
	Eswatini	unit.045	1554.76	16.6821	13.4136	0.0978137	0	70.48	15.7383	3.7	7	0.00697594	76.375	67.3912	40.9	0	58.319	97	440	85.772	1.04	0.00245362	19.6	-0.308632	-0.217872	n/a	n/a	n/a	n/a	n/a	50	n/a	62.7	68.1	n/a	n/a	n/a	n/a	n/a	n/a	n/a	n/a	n/a	12.2	6.221	1.24573	0.77	0.000316848	0.23
	Tanzania	unit.046	1679.88	106.825	8.9144	0.071473	0.000325767	40.43	37.9784	8.9	15.1	0.0120982	66.947	16.7551	52.1	3	64.479	110	388	58.368	1.65	0.00300086	32.3	-0.559102	-0.447985	0.24	0.33	0.56	0.25	0.45	46.5	2	50	49.2	1	2	2	2	1	0	0	2	2	14.5	5.319	225.333	0.8	8.00805e-05	0.02
	Zambia	unit.047	1730.41	30.7545	23.3139	0.0609212	0	61.38	45.2056	5.2	7.5	0.00779543	57.024	13.9977	62.5	0	63.043	98	358	n/a	1.15	0.0021721	45.9	0.141994	-0.656136	0.24	0.38	0.48	0.4	0.43	72.3	1	72.5	54.1	2	2	2	1	1	2	2	2	1	16.9	6.577	1.5723	1.16	1.72893e-06	0.19
	Zimbabwe	unit.048	1717.05	53.8971	15.4475	0.105485	0	43.4	45.8495	4.5	6.1	0.0132354	67.763	18.9346	n/a	0	60.812	103	396	n/a	0.61	0.00317283	44.7	-0.707054	-1.23562	0.16	0.45	0.43	0.34	0.29	23.3	2	11.7	37.9	2	2	2	1	1	2	2	2	1	254.9	0.91	2.68922e+09	1.18	0.000146132	0.24
	South Africa	unit.049	1756.47	114.726	7.58312	0.103691	2.88733e-05	88.37	31.1639	n/a	n/a	0.00265805	34.15	66.8858	46.1	0	63.538	34	343	81.6708	1.2	0.000778531	4.6	-0.276673	-0.021569	0.53	0.71	0.44	0.6	0.62	84.3	1	57.8	69.3	0	2	2	2	2	2	2	0	0	11.3	5.181	1.24488	0.9	0.00393443	0.33
[truncated: 5 more columns]

## Sheet: SI.COIN.Winzorization
		WINSORIZATION			ODind.01	ODind.02	ODind.03	ODind.04	ODind.05	ODind.06	ODind.07	ODind.08	ODind.09	ODind.10	ODind.11	ODind.12	ODind.13	ODind.14	ODind.15	ODind.16	ODind.17	ODind.18	ODind.19	ODind.20	ODind.21	ODind.22	ODind.23	ODind.24	ODind.25	ODind.26	ODind.27	ODind.28	ODind.29	ODind.30	ODind.31	ODind.32	ODind.33	ODind.34	ODind.35	ODind.36	ODind.37	ODind.38	ODind.39	ODind.40	ODind.41	ODind.42	ODind.43	ODind.44	ODind.45
		ORIGINAL DATASET		Presence of outliers							1													1																						1	1	1
				Skewness (LARGE v. SMALL values)	OK	OK	OK	OK	OK	OK	LARGE	OK	OK	OK	OK	OK	OK	OK	OK	OK	OK	OK	OK	LARGE	OK	OK	OK	OK	OK	OK	OK	OK	OK	OK	OK	OK	OK	OK	OK	OK	OK	OK	OK	OK	OK	LARGE	LARGE	LARGE	OK
		5	Max number of winsorized values (up to 5)
		1		Winsorization level	none	none	none	none	none	none	transform	none	none	none	none	none	none	none	none	none	none	none	none	transform	none	none	none	none	none	none	none	none	none	none	none	none	none	none	none	none	none	none	none	none	none	transform	transform	transform	none
		2		Winsorization level	none	none	none	none	none	none	2	none	none	none	none	none	none	none	none	none	none	none	none	2	none	none	none	none	none	none	none	none	none	none	none	none	none	none	none	none	none	none	none	none	none	transform	transform	transform	none
		3		Winsorization level	none	none	none	none	none	none	3	none	none	none	none	none	none	none	none	none	none	none	none	3	none	none	none	none	none	none	none	none	none	none	none	none	none	none	none	none	none	none	none	none	none	transform	3	transform	none
		4		Winsorization level	none	none	none	none	none	none	4	none	none	none	none	none	none	none	none	none	none	none	none	4	none	none	none	none	none	none	none	none	none	none	none	none	none	none	none	none	none	none	none	none	none	4	4	transform	none
		5		Winsorization level	none	none	none	none	none	none	5	none	none	none	none	none	none	none	none	none	none	none	none	5	none	none	none	none	none	none	none	none	none	none	none	none	none	none	none	none	none	none	none	none	none	5	5	5	none
		6		Winsorization level	none	none	none	none	none	none	6	none	none	none	none	none	none	none	none	none	none	none	none	6	none	none	none	none	none	none	none	none	none	none	none	none	none	none	none	none	none	none	none	none	none	6	6	6	none
		1		Large or small 1							211.109													0.00548077																						20.8	31.692	396.368
		2		Large or small 2							211.109													0.00548077																						20.8	31.692	396.368
		3		Large or small 3							202.994													0.00514275																						20.8	31.692	396.368
		4		Large or small 4							152.633													0.00502313																						20.8	18.22	396.368
		5		Large or small 5							145.585													0.00494785																						20.5	16.909	396.368
		6		Large or small 6							145.042													0.00457493																						19.4	16.524	317.319
				Winsorized datapoints							1													1																						3	2	4
				Winsorization value							211.109													0.00548077																						20.8	31.692	396.368
				Candidates for Box-Cox
		WINSORIZED DATASET
				Absolute skewness > 2	-0.264345	0.491808	-0.0765613	1.36886	1.92464	-0.113395	1.95304	1.83594	1.11049	0.37246	-0.378097	1.37959	0.0518758	0.986526	0.25971	0.0826082	0.418508	0.721076	0.687316	0.614151	0.680415	-0.350639	0.495443	1.62596	0.238042	0.283987	-0.650471	-0.157812	-0.424271	-0.865171	-1.0001	-0.554822	0.551548	-0.849409	-1.1593	-0.21493	0.303044	-0.21769	-0.389292	0.0474872	0.366723	0.664873	1.821	1.86219	0.0144547
				Kurtosis > 3.5	-0.304284	-0.195679	-1.052	2.45245	3.20486	-0.641297	2.78232	2.51287	1.40734	-0.279271	-0.374202	1.27397	-0.651888	-0.128238	0.166059	0.356005	-0.416619	1.41002	0.74965	-0.281681	-0.261622	-0.412565	-0.393944	2.57836	-0.707275	1.25788	0.359209	-1.17592	-0.0770017	-0.255653	1.02771	0.17363	-1.43561	-0.836146	-0.211543	-1.75256	-1.02071	-1.84431	-1.84884	-1.36386	-1.46828	-0.172651	3.14136	1.96623	0.580898
	#REF!			Abs skew > 2 & kurt > 3.5
	#REF!			Unit/Indicator	ind.01	ind.02	ind.03	ind.04	ind.05	ind.06	ind.07	ind.08	ind.09	ind.10	ind.11	ind.12	ind.13	ind.14	ind.15	ind.16	ind.17	ind.18	ind.19	ind.20	ind.21	ind.22	ind.23	ind.24	ind.25	ind.26	ind.27	ind.28	ind.29	ind.30	ind.31	ind.32	ind.33	ind.34	ind.35	ind.36	ind.37	ind.38	ind.39	ind.40	ind.41	ind.42	ind.43	ind.44	ind.45
	#REF!		Cameroon	unit.001	1557.31	130.873	20.2201	0.00825593	0.00154239	69.24	31.8344	7.6	9.9	0.00591191	44.223	21.2904	60.3	1	58.511	141	379	70.0803	1.49	0.0015588	7.9	-1.37598	-1.14975	0.2	0.42	0.45	0.41	0.48	48.9	1	58.2	51.9	1	2	2	2	1	0	1	1	0	14.1	0.64	36.9617	0.94
	#REF!		Central African Republic	unit.002	1651.71	55.4606	19.604	0.000471805	0.000346342	20.61	211.109	29	25.1	0.0174902	59.02	14.5948	n/a	1	52.24	159	n/a	42.158	1.24	0.00502313	58.6	-2.28126	-1.2334	n/a	n/a	n/a	n/a	n/a	43	1	n/a	n/a	0	0	1	0	1	0	0	0	0	14.8	31.692	36.9617	1.4
	#REF!		Chad	unit.003	1862.91	90.5241	16.1058	0.0230513	0	20.75	211.109	4.5	9.8	0.0168001	77.142	2.48802	44.9	1	53.712	208	333	n/a	1.4	0.00514275	32.5	-1.47899	-1.41039	n/a	n/a	n/a	n/a	n/a	60.3	2	30	33.1	0	0	0	0	1	0	0	1	1	14.5	3.67	36.9617	0.85
	#REF!		Congo	unit.004	1391.96	104.049	9.81819	n/a	0.00193623	61.18	111.417	n/a	n/a	0.00747908	33.541	24.1809	n/a	0	63.954	92	371	n/a	1.39	0.00213973	28.2	-0.442818	-1.35881	n/a	n/a	n/a	n/a	n/a	26.3	2	n/a	n/a	0	1	0	0	0	0	0	2	0	14.1	0.45	36.9617	0.71
	#REF!		DR Congo	unit.005	1520.6	99.3339	5.55358	0.00376064	0.00212857	31.3	145.042	12.3	7.8	0.0135821	56.12	0	n/a	0	60.026	125	318	69.9541	1.59	0.00457493	n/a	-2.1162	-1.5034	0.2	0.39	0.35	0.42	0.32	57.4	2	54.4	31.6	0	1	1	1	1	2	0	1	0	20.8	2.886	294.782	1.2
	#REF!		Equatorial Guinea	unit.006	1326.55	40.7129	16.0989	0.121787	0.00120925	39.21	29.8609	n/a	n/a	0.00760214	28.354	6.00581	n/a	0	58.061	117	n/a	40.5957	1.09	0.00224517	n/a	-0.0511222	-1.55968	n/a	n/a	n/a	n/a	n/a	0	n/a	n/a	n/a	n/a	n/a	n/a	n/a	n/a	n/a	n/a	n/a	n/a	n/a	0.744	36.9617	n/a
	#REF!		Gabon	unit.007	1275.51	65.2998	13.8157	n/a	0.000942143	70.96	70.1703	n/a	n/a	0.00496915	11.024	49.1362	42.2	0	65.839	31	456	n/a	1.9	0.00174749	7	-0.2476	-0.851205	n/a	n/a	n/a	n/a	n/a	0	n/a	63.7	n/a	n/a	n/a	n/a	n/a	n/a	n/a	n/a	n/a	n/a	13.5	2.107	36.9617	0.79
	#REF!		Burundi	unit.008	1499.52	54.7733	14.6457	n/a	n/a	52.93	13.1455	16.6	3.4	0.00970518	87.294	1.65841	44.7	0	60.898	140	423	70.35	0.55	0.0025993	n/a	-1.59795	-1.45063	n/a	n/a	n/a	n/a	n/a	48.9	2	35.6	36.1	2	0	1	0	0	2	0	0	0	14.8	16.053	89.9487	1.14
	#REF!		Djibouti	unit.009	1893.02	51.1548	12.6079	0.137626	0	63.61	6	1.6	4.6	0.00681287	22.352	26.2949	n/a	0	65.893	117	n/a	57.4544	1.29	0.00177219	12.8	-0.134123	-0.716809	n/a	n/a	n/a	n/a	n/a	36.3	n/a	n/a	n/a	n/a	n/a	n/a	n/a	n/a	n/a	n/a	n/a	n/a	12	0.568	0.000333333	0.98
	#REF!		Eritrea	unit.010	1881.06	52.0382	12.0532	0.00823096	0	21.48	40.9481	n/a	n/a	n/a	64.229	30.1889	n/a	0	65.538	125	n/a	45.2664	1.17	n/a	n/a	-0.605156	-1.31602	n/a	n/a	n/a	n/a	n/a	12.7	2	n/a	n/a	0	1	0	0	0	1	0	1	0	14.4	n/a	0.143178	1.33
	#REF!		Ethiopia	unit.011	1750.18	128.084	18.8662	0.0456492	9.80294e-06	33.73	34.2036	8.2	6.9	0.0125923	79.69	30.9707	42.6	3	65.872	111	359	54.2819	2.42	0.00305459	28.8	-1.34325	-0.486167	0.2	0.37	0.33	0.17	0.42	30	1	41	43.9	0	2	2	2	1	0	2	0	1	11	9.848	2.78753	0.64
	#REF!		Kenya	unit.012	1742.02	101.47	11.8983	0.13638	0.000232013	46.07	30.7441	3.8	7	0.0101592	73.438	57.5705	64.4	3	65.909	60	455	101.997	1.94	0.00293532	19.1	-1.16411	-0.852013	0.28	0.71	0.44	0.36	0.58	79.9	2	62.3	56.5	0	2	2	2	1	1	0	1	2	13.7	8.006	5.53111	0.82
	#REF!		Rwanda	unit.013	1467.52	54.5584	9.48168	n/a	0.000211059	57.21	10.9655	4	2.6	0.00844907	82.875	23.6235	52.9	2	68.341	94	358	75.9699	1.17	0.00193579	41.1	0.115951	0.578258	0.6	0.6	0.62	0.43	0.69	78.3	2	84.2	54.3	2	2	2	1	1	2	2	2	2	15	8.28	66.8423	1.13
	#REF!		Somalia	unit.014	1842.44	77.6079	13.156	0.228375	0	27.2	152.633	n/a	n/a	0.0117748	55.609	8.719	n/a	0	56.709	167	n/a	n/a	1.16	0.00548077	n/a	-2.21977	-1.80008	n/a	n/a	n/a	n/a	n/a	4.6	2	n/a	n/a	0	1	0	0	0	0	0	1	0	11.9	n/a	396.368	1.18
	#REF!		South Sudan	unit.015	1660.33	52.5765	19.8261	n/a	n/a	31.24	35.3251	1.5	13.6	0.015969	80.654	21.3671	n/a	0	57.365	126	336	n/a	1.24	0.00433517	n/a	-2.43932	-1.72795	n/a	n/a	n/a	n/a	n/a	21.9	2	n/a	n/a	0	1	0	2	0	0	0	0	0	n/a	31.692	56.7436	0.28
	#REF!		Sudan	unit.016	1907.74	81.0524	15.9816	0.103658	4.71381e-05	47.49	145.585	3.4	1.2	0.0120304	65.63	42.7966	n/a	0	64.881	112	380	60.1718	1.71	0.00494785	25.6	-1.83587	-1.42693	n/a	n/a	n/a	n/a	n/a	21.3	2	n/a	n/a	1	0	2	0	0	0	1	1	0	12.5	16.909	7.27231	0.61
	#REF!		Uganda	unit.017	1631.78	115.321	9.0795	0.0127201	0.00266561	87.11	10.6066	6.3	11.2	0.00244577	76.804	11.4295	54.9	2	62.516	117	397	50.9518	1.87	0.000748701	39	-0.691416	-1.03736	0.14	0.57	0.38	0.38	0.59	55.5	2	74.6	55.6	2	2	2	1	2	2	2	1	2	17	5.21	396.368	0.79
	#REF!		Nigeria	unit.018	1579.18	152.157	21.8425	0.0544008	5.65817e-05	67.28	26.1898	32.8	15.6	0.0065179	50.481	22.6174	47.6	2	53.95	226	325	n/a	0.82	0.00242634	7.9	-2.1927	-1.04489	0.2	0.6	0.4	0.41	0.49	50.6	1	76.6	51.3	2	2	2	2	2	2	0	2	2	14.9	16.524	59.5307	0.64
	#REF!		Benin	unit.019	1544.14	80.7205	20.8108	0.0138189	0	63.8	21.0145	28	9.4	0.00714416	53.232	17.1977	63.4	1	61.174	156	384	80.7456	1.17	0.00201079	10.3	-0.132421	-0.383374	0.31	0.39	0.5	0.38	0.53	61.9	0	62	48	2	2	1	2	0	2	2	1	0	15	0.079	36.9741	0.72
	#REF!		Cote d'Ivoire	unit.020	1462.83	84.8321	19.3954	0.00556989	0.00115567	60.09	22.3675	3.5	4.9	0.00779442	49.674	36.592	60.3	1	57.017	205	373	73.0679	1.57	0.00270263	15.4	-0.931182	-0.499096	0.18	0.4	0.5	0.53	0.59	57	1	68.7	61	0	2	2	2	0	1	1	0	1	15	0.686	36.9617	0.93
	#REF!		Ghana	unit.021	1478.8	82.499	19.8156	0.0104499	0.000934085	75.06	19.1187	8.4	15.8	0.00478857	44.593	65.3325	56.9	1	63.463	149	307	95.2043	1.18	0.00131177	7.6	0.0298971	-0.114904	0.26	0.71	0.46	0.64	0.66	61.6	1	63.7	54.2	1	0	1	2	0	2	2	1	1	19.4	12.372	0.587844	0.85
	#REF!		Senegal	unit.022	1669.81	15.1236	13.8312	0.100314	0	86.13	16.7326	6	2.8	0.00271402	53.26	35.3725	63.3	3	67.38	110	412	60.1865	1.06	0.00118408	11.3	-0.0886327	-0.0247014	0.33	0.35	0.55	0.49	0.63	63.1	1	61.4	59.2	1	2	2	2	1	2	2	1	2	15	1.318	36.9617	0.97
	#REF!		Togo	unit.023	1510.91	45.1691	19.8369	0.00558017	0.000360113	69.42	17.414	5.5	3.7	0.00608853	58.838	19.4571	n/a	1	60.489	190	384	90.8805	0.76	0.00154126	11.5	-0.981703	-0.727537	0.2	0.36	0.45	0.47	0.47	51.9	0	n/a	n/a	2	2	2	2	2	2	2	2	2	15.6	-0.795	36.9617	0.71
	#REF!		Burkina Faso	unit.024	1642.51	32.2733	18.52	0.0556082	0	58.59	16.6772	n/a	n/a	0.00798824	71.257	9.57322	n/a	2	60.768	155	404	63.5191	2.22	0.002512	20.2	-1.04091	-0.112395	0.31	0.5	0.43	0.4	0.59	51.8	2	65.1	54	1	2	1	2	0	2	2	0	2	15.3	0.368	36.9617	0.86
	#REF!		Cape Verde	unit.025	n/a	n/a	n/a	n/a	n/a	n/a	n/a	n/a	n/a	n/a	34.739	89.9596	n/a	1	72.57	49	n/a	80.8302	1.16	n/a	13.7	0.747234	0.76822	n/a	n/a	n/a	n/a	n/a	61.3	n/a	67.3	51.4	n/a	n/a	n/a	n/a	n/a	n/a	n/a	n/a	n/a	n/a	0.784	6.23254	0.81
	#REF!		Gambia	unit.026	1670.38	10.5966	15.5986	0.0542247	0	64.46	25.7927	21.1	14.2	0.00652208	39.401	20.5183	52.5	1	61.44	182	338	70.2255	1.84	0.0022687	10.9	-0.0295531	-0.463039	n/a	n/a	n/a	n/a	n/a	68.4	n/a	75.4	68.5	n/a	n/a	n/a	n/a	n/a	n/a	n/a	n/a	n/a	20.8	8.035	2.43947	1.06
	#REF!		Guinea	unit.027	1600.13	33.4223	19.0103	3.1189e-05	0.000208698	41.51	42.0856	4.5	4.7	0.0128148	64.207	8.8052	35	1	60.706	196	408	61.1284	0.64	0.00407564	17.5	-0.876667	-1.04172	0.17	0.44	0.38	0.49	0.46	43.6	n/a	61.9	73.7	2	2	2	0	2	2	2	0	1	16.9	8.915	396.368	0.9
	#REF!		Guinea-Bissau	unit.028	1622.3	18.4884	18.5689	0.0149141	0	55.21	17.8413	n/a	n/a	0.00907321	57.055	9.27338	n/a	1	57.673	169	n/a	n/a	1.2	0.00248812	28.3	-0.669753	-1.53372	n/a	n/a	n/a	n/a	n/a	46.6	n/a	n/a	n/a	n/a	n/a	n/a	n/a	n/a	n/a	n/a	n/a	n/a	n/a	1.362	14.861	n/a
	#REF!		Liberia	unit.029	1431.4	46.1793	18.049	n/a	0.000963849	47.9	38.7348	4.5	6.1	0.00947006	49.303	6.58731	46.3	0	63.295	140	332	58.9865	1	0.00330895	42.8	-0.192403	-0.850996	0.18	0.71	0.38	0.48	0.5	67.8	1	53.6	49.8	1	2	2	1	2	2	2	0	1	14.5	12.42	22.33	0.83
	#REF!		Mali	unit.030	1753.26	75.2133	12.5863	0.00514369	0	39.05	55.1366	4.2	8.8	0.0122151	58.428	11.7111	55.3	2	58.452	159	307	49.5576	1.19	0.00378372	4	-2.05126	-0.695331	0.25	0.52	0.44	0.62	0.63	61.1	1	45.5	41.8	2	2	2	2	0	2	2	1	2	15.3	1.76	36.9617	0.98
	#REF!		Mauritania	unit.031	1793.36	50.0799	8.78808	0.0366798	0	62.13	25.495	5.3	2.4	0.00699086	47.176	0	30.2	1	64.464	107	342	68.186	1.23	0.00290968	5.3	-0.667778	-0.807254	0.12	0.25	0.22	0.06	0.35	43.7	2	36.1	20.4	1	1	2	0	1	0	2	0	1	17	2.254	2.17933	1.09
	#REF!		Niger	unit.032	1860.26	86.6968	12.5635	0.0390632	0	48.12	26.2982	22	5.5	0.0095569	83.65	10.8445	n/a	2	61.599	181	305	73.2144	0.5	0.0028001	11.3	-1.26057	-0.579815	0.25	0.45	0.47	0.44	0.33	55.8	2	n/a	n/a	0	2	2	0	1	0	2	2	1	15.6	2.383	36.9617	0.88
	#REF!		Sao Tome Principe	unit.033	1563.1	58.105	11.3812	n/a	n/a	n/a	n/a	n/a	n/a	n/a	28.032	45.3286	n/a	0	69.933	126	n/a	86.7214	1.25	n/a	n/a	0.533567	0.183871	n/a	n/a	n/a	n/a	n/a	54.5	n/a	n/a	n/a	n/a	n/a	n/a	n/a	n/a	n/a	n/a	n/a	n/a	n/a	5.69	1.38073	n/a
	#REF!		Sierra Leone	unit.034	1522.27	46.6479	20.6773	n/a	0	38.04	36.0805	9.1	15.8	0.0109419	58.364	5.35136	39	1	53.895	263	316	68.2865	0.7	0.00368719	30.9	-0.0298916	-0.49217	0.1	0.54	0.43	0.29	0.4	48.9	n/a	55.5	43.9	0	2	2	1	1	0	2	2	2	18.7	18.22	396.368	1.08
	#REF!		Angola	unit.035	1731.1	126.138	18.7577	0.000561922	3.9001e-05	67.21	80.6217	4.7	12.6	0.00743878	35.161	0	n/a	0	60.379	78	326	n/a	1.13	0.00207703	14	-0.319035	-1.14454	0.09	0.45	0.4	0.52	0.34	25.2	0	18.1	22.2	0	0	0	0	0	0	0	0	0	15.4	31.692	53.0512	0.82
	#REF!		Botswana	unit.036	1806.64	59.0359	15.379	0.0535046	0	74.12	23.1439	4.1	3.7	0.00576765	31.3	24.2642	46.9	0	68.812	60	391	69.1836	1.46	0.00139688	26	0.979156	0.750511	0.22	0.57	0.55	0.61	0.68	68.3	1	63.1	65.3	0	0	2	2	1	1	0	1	0	12.5	3.308	0.628732	0.67
	#REF!		Comoros	unit.037	1540.17	98.8572	12.8133	n/a	n/a	n/a	n/a	n/a	n/a	n/a	71.216	73.7925	n/a	0	63.912	138	392	76.7201	1.15	n/a	n/a	-0.203265	-0.816413	n/a	n/a	n/a	n/a	n/a	33.3	n/a	n/a	n/a	n/a	n/a	n/a	n/a	n/a	n/a	n/a	n/a	n/a	n/a	n/a	27.7305	n/a
	#REF!		Lesotho	unit.038	1732.7	37.7958	9.40001	0.0611321	0	54.22	22.6988	2.2	2.5	0.00958005	72.27	19.9843	43.3	0	52.947	126	393	78.9122	1.21	0.00245278	14.5	-0.218329	-0.103308	n/a	n/a	n/a	n/a	n/a	42.9	2	36.2	12	0	2	1	0	0	1	2	2	0	n/a	5.31	1.24573	0.73
	#REF!		Madagascar	unit.039	1740.54	158.144	9.55665	0.0148155	0.000988536	16.35	202.994	6.7	13.6	0.0160552	63.478	0	53.6	2	66.311	128	351	67.5784	1.12	0.0036125	42.3	-0.519036	-1.00073	0.33	0.55	0.31	0.25	0.45	44.3	2	51.4	n/a	0	1	2	1	1	2	2	1	1	20.8	8.284	317.319	0.93
	#REF!		Malawi	unit.040	1684.83	64.5528	17.1927	0.0595329	5.73096e-05	46.53	19.1571	6.7	7.2	0.0106957	83.286	3.70945	45	0	63.279	92	359	76.9022	1.37	0.00548077	25.9	-0.325023	-0.743389	0.18	0.54	0.39	0.54	0.59	36.7	1	63.2	53	0	1	2	2	0	1	0	1	0	20.5	11.543	131.863	1.14
	#REF!		Mauritius	unit.041	1601	90.857	n/a	n/a	0	n/a	n/a	n/a	n/a	n/a	59.159	100	49.3	0	74.5146	9	473	98.159	2.34	n/a	5.2	0.872838	0.269635	0.6	0.53	0.68	0.54	0.58	84.2	n/a	75.4	76.7	n/a	n/a	n/a	n/a	n/a	n/a	n/a	n/a	n/a	12.5	3.667	1.7388	0.85
	#REF!		Mozambique	unit.042	1677.77	46.9838	9.03528	0.0479836	0.000568843	46.57	37.4073	1.6	3.2	0.0106419	64.545	2.17583	39.1	0	59.309	89	368	46.3842	1.18	0.00282554	26.6	-0.783671	-0.78138	0.18	0.51	0.41	0.25	0.35	31.5	2	55.8	39.6	0	1	2	2	1	2	2	2	0	16.2	n/a	13.386	0.6
	#REF!		Namibia	unit.043	1915.54	72.074	10.6635	0.0549321	0	80.13	20.5959	0.6	4.8	0.00423485	50.995	29.29	42.7	0	63.021	102	407	77.5021	1.14	0.00127291	28.8	0.653777	0.33996	0.32	0.71	0.49	0.56	0.68	55	2	58	72.9	0	2	2	0	2	0	2	0	0	12.1	6.144	1.24415	0.74
	#REF!		Seychelles	unit.044	1731.75	79.0094	n/a	n/a	n/a	n/a	n/a	n/a	n/a	n/a	43.739	100	n/a	0	74.3	14	463	126.519	n/a	n/a	n/a	0.69702	0.702686	n/a	n/a	n/a	n/a	n/a	25	n/a	62.3	61.8	n/a	n/a	n/a	n/a	n/a	n/a	n/a	n/a	n/a	11.2	2.857	0.390446	n/a
	#REF!		Eswatini	unit.045	1554.76	16.6821	13.4136	0.0978137	0	70.48	15.7383	3.7	7	0.00697594	76.375	67.3912	40.9	0	58.319	97	440	85.772	1.04	0.00245362	19.6	-0.308632	-0.217872	n/a	n/a	n/a	n/a	n/a	50	n/a	62.7	68.1	n/a	n/a	n/a	n/a	n/a	n/a	n/a	n/a	n/a	12.2	6.221	1.24573	0.77
	#REF!		Tanzania	unit.046	1679.88	106.825	8.9144	0.071473	0.000325767	40.43	37.9784	8.9	15.1	0.0120982	66.947	16.7551	52.1	3	64.479	110	388	58.368	1.65	0.00300086	32.3	-0.559102	-0.447985	0.24	0.33	0.56	0.25	0.45	46.5	2	50	49.2	1	2	2	2	1	0	0	2	2	14.5	5.319	225.333	0.8
	#REF!		Zambia	unit.047	1730.41	30.7545	23.3139	0.0609212	0	61.38	45.2056	5.2	7.5	0.00779543	57.024	13.9977	62.5	0	63.043	98	358	n/a	1.15	0.0021721	45.9	0.141994	-0.656136	0.24	0.38	0.48	0.4	0.43	72.3	1	72.5	54.1	2	2	2	1	1	2	2	2	1	16.9	6.577	1.5723	1.16
	#REF!		Zimbabwe	unit.048	1717.05	53.8971	15.4475	0.105485	0	43.4	45.8495	4.5	6.1	0.0132354	67.763	18.9346	n/a	0	60.812	103	396	n/a	0.61	0.00317283	44.7	-0.707054	-1.23562	0.16	0.45	0.43	0.34	0.29	23.3	2	11.7	37.9	2	2	2	1	1	2	2	2	1	20.8	0.91	396.368	1.18
	#REF!		South Africa	unit.049	1756.47	114.726	7.58312	0.103691	2.88733e-05	88.37	31.1639	n/a	n/a	0.00265805	34.15	66.8858	46.1	0	63.538	34	343	81.6708	1.2	0.000778531	4.6	-0.276673	-0.021569	0.53	0.71	0.44	0.6	0.62	84.3	1	57.8	69.3	0	2	2	2	2	2	2	0	0	11.3	5.181	1.24488	0.9
	#REF!		-	-	n/a	n/a	n/a	n/a	n/a	n/a	n/a	n/a	n/a	n/a	n/a	n/a	n/a	n/a	n/a	n/a	n/a	n/a	n/a	n/a	n/a	n/a	n/a	n/a	n/a	n/a	n/a	n/a	n/a	n/a	n/a	n/a	n/a	n/a	n/a	n/a	n/a	n/a	n/a	n/a	n/a	n/a	n/a	n/a	n/a
	#REF!		-	-	n/a	n/a	n/a	n/a	n/a	n/a	n/a	n/a	n/a	n/a	n/a	n/a	n/a	n/a	n/a	n/a	n/a	n/a	n/a	n/a	n/a	n/a	n/a	n/a	n/a	n/a	n/a	n/a	n/a	n/a	n/a	n/a	n/a	n/a	n/a	n/a	n/a	n/a	n/a	n/a	n/a	n/a	n/a	n/a	n/a
	#REF!		-	-	n/a	n/a	n/a	n/a	n/a	n/a	n/a	n/a	n/a	n/a	n/a	n/a	n/a	n/a	n/a	n/a	n/a	n/a	n/a	n/a	n/a	n/a	n/a	n/a	n/a	n/a	n/a	n/a	n/a	n/a	n/a	n/a	n/a	n/a	n/a	n/a	n/a	n/a	n/a	n/a	n/a	n/a	n/a	n/a	n/a
	#REF!		-	-	n/a	n/a	n/a	n/a	n/a	n/a	n/a	n/a	n/a	n/a	n/a	n/a	n/a	n/a	n/a	n/a	n/a	n/a	n/a	n/a	n/a	n/a	n/a	n/a	n/a	n/a	n/a	n/a	n/a	n/a	n/a	n/a	n/a	n/a	n/a	n/a	n/a	n/a	n/a	n/a	n/a	n/a	n/a	n/a	n/a
	#REF!		-	-	n/a	n/a	n/a	n/a	n/a	n/a	n/a	n/a	n/a	n/a	n/a	n/a	n/a	n/a	n/a	n/a	n/a	n/a	n/a	n/a	n/a	n/a	n/a	n/a	n/a	n/a	n/a	n/a	n/a	n/a	n/a	n/a	n/a	n/a	n/a	n/a	n/a	n/a	n/a	n/a	n/a	n/a	n/a	n/a	n/a
	#REF!		-	-	n/a	n/a	n/a	n/a	n/a	n/a	n/a	n/a	n/a	n/a	n/a	n/a	n/a	n/a	n/a	n/a	n/a	n/a	n/a	n/a	n/a	n/a	n/a	n/a	n/a	n/a	n/a	n/a	n/a	n/a	n/a	n/a	n/a	n/a	n/a	n/a	n/a	n/a	n/a	n/a	n/a	n/a	n/a	n/a	n/a
	#REF!		-	-	n/a	n/a	n/a	n/a	n/a	n/a	n/a	n/a	n/a	n/a	n/a	n/a	n/a	n/a	n/a	n/a	n/a	n/a	n/a	n/a	n/a	n/a	n/a	n/a	n/a	n/a	n/a	n/a	n/a	n/a	n/a	n/a	n/a	n/a	n/a	n/a	n/a	n/a	n/a	n/a	n/a	n/a	n/a	n/a	n/a
	#REF!		-	-	n/a	n/a	n/a	n/a	n/a	n/a	n/a	n/a	n/a	n/a	n/a	n/a	n/a	n/a	n/a	n/a	n/a	n/a	n/a	n/a	n/a	n/a	n/a	n/a	n/a	n/a	n/a	n/a	n/a	n/a	n/a	n/a	n/a	n/a	n/a	n/a	n/a	n/a	n/a	n/a	n/a	n/a	n/a	n/a	n/a
	#REF!		-	-	n/a	n/a	n/a	n/a	n/a	n/a	n/a	n/a	n/a	n/a	n/a	n/a	n/a	n/a	n/a	n/a	n/a	n/a	n/a	n/a	n/a	n/a	n/a	n/a	n/a	n/a	n/a	n/a	n/a	n/a	n/a	n/a	n/a	n/a	n/a	n/a	n/a	n/a	n/a	n/a	n/a	n/a	n/a	n/a	n/a
	#REF!		-	-	n/a	n/a	n/a	n/a	n/a	n/a	n/a	n/a	n/a	n/a	n/a	n/a	n/a	n/a	n/a	n/a	n/a	n/a	n/a	n/a	n/a	n/a	n/a	n/a	n/a	n/a	n/a	n/a	n/a	n/a	n/a	n/a	n/a	n/a	n/a	n/a	n/a	n/a	n/a	n/a	n/a	n/a	n/a	n/a	n/a
	#REF!		-	-	n/a	n/a	n/a	n/a	n/a	n/a	n/a	n/a	n/a	n/a	n/a	n/a	n/a	n/a	n/a	n/a	n/a	n/a	n/a	n/a	n/a	n/a	n/a	n/a	n/a	n/a	n/a	n/a	n/a	n/a	n/a	n/a	n/a	n/a	n/a	n/a	n/a	n/a	n/a	n/a	n/a	n/a	n/a	n/a	n/a
	#REF!		-	-	n/a	n/a	n/a	n/a	n/a	n/a	n/a	n/a	n/a	n/a	n/a	n/a	n/a	n/a	n/a	n/a	n/a	n/a	n/a	n/a	n/a	n/a	n/a	n/a	n/a	n/a	n/a	n/a	n/a	n/a	n/a	n/a	n/a	n/a	n/a	n/a	n/a	n/a	n/a	n/a	n/a	n/a	n/a	n/a	n/a
	#REF!		-	-	n/a	n/a	n/a	n/a	n/a	n/a	n/a	n/a	n/a	n/a	n/a	n/a	n/a	n/a	n/a	n/a	n/a	n/a	n/a	n/a	n/a	n/a	n/a	n/a	n/a	n/a	n/a	n/a	n/a	n/a	n/a	n/a	n/a	n/a	n/a	n/a	n/a	n/a	n/a	n/a	n/a	n/a	n/a	n/a	n/a
	#REF!		-	-	n/a	n/a	n/a	n/a	n/a	n/a	n/a	n/a	n/a	n/a	n/a	n/a	n/a	n/a	n/a	n/a	n/a	n/a	n/a	n/a	n/a	n/a	n/a	n/a	n/a	n/a	n/a	n/a	n/a	n/a	n/a	n/a	n/a	n/a	n/a	n/a	n/a	n/a	n/a	n/a	n/a	n/a	n/a	n/a	n/a
	#REF!		-	-	n/a	n/a	n/a	n/a	n/a	n/a	n/a	n/a	n/a	n/a	n/a	n/a	n/a	n/a	n/a	n/a	n/a	n/a	n/a	n/a	n/a	n/a	n/a	n/a	n/a	n/a	n/a	n/a	n/a	n/a	n/a	n/a	n/a	n/a	n/a	n/a	n/a	n/a	n/a	n/a	n/a	n/a	n/a	n/a	n/a
	#REF!		-	-	n/a	n/a	n/a	n/a	n/a	n/a	n/a	n/a	n/a	n/a	n/a	n/a	n/a	n/a	n/a	n/a	n/a	n/a	n/a	n/a	n/a	n/a	n/a	n/a	n/a	n/a	n/a	n/a	n/a	n/a	n/a	n/a	n/a	n/a	n/a	n/a	n/a	n/a	n/a	n/a	n/a	n/a	n/a	n/a	n/a
	#REF!		-	-	n/a	n/a	n/a	n/a	n/a	n/a	n/a	n/a	n/a	n/a	n/a	n/a	n/a	n/a	n/a	n/a	n/a	n/a	n/a	n/a	n/a	n/a	n/a	n/a	n/a	n/a	n/a	n/a	n/a	n/a	n/a	n/a	n/a	n/a	n/a	n/a	n/a	n/a	n/a	n/a	n/a	n/a	n/a	n/a	n/a
	#REF!		-	-	n/a	n/a	n/a	n/a	n/a	n/a	n/a	n/a	n/a	n/a	n/a	n/a	n/a	n/a	n/a	n/a	n/a	n/a	n/a	n/a	n/a	n/a	n/a	n/a	n/a	n/a	n/a	n/a	n/a	n/a	n/a	n/a	n/a	n/a	n/a	n/a	n/a	n/a	n/a	n/a	n/a	n/a	n/a	n/a	n/a
	#REF!		-	-	n/a	n/a	n/a	n/a	n/a	n/a	n/a	n/a	n/a	n/a	n/a	n/a	n/a	n/a	n/a	n/a	n/a	n/a	n/a	n/a	n/a	n/a	n/a	n/a	n/a	n/a	n/a	n/a	n/a	n/a	n/a	n/a	n/a	n/a	n/a	n/a	n/a	n/a	n/a	n/a	n/a	n/a	n/a	n/a	n/a
	#REF!		-	-	n/a	n/a	n/a	n/a	n/a	n/a	n/a	n/a	n/a	n/a	n/a	n/a	n/a	n/a	n/a	n/a	n/a	n/a	n/a	n/a	n/a	n/a	n/a	n/a	n/a	n/a	n/a	n/a	n/a	n/a	n/a	n/a	n/a	n/a	n/a	n/a	n/a	n/a	n/a	n/a	n/a	n/a	n/a	n/a	n/a
	#REF!		-	-	n/a	n/a	n/a	n/a	n/a	n/a	n/a	n/a	n/a	n/a	n/a	n/a	n/a	n/a	n/a	n/a	n/a	n/a	n/a	n/a	n/a	n/a	n/a	n/a	n/a	n/a	n/a	n/a	n/a	n/a	n/a	n/a	n/a	n/a	n/a	n/a	n/a	n/a	n/a	n/a	n/a	n/a	n/a	n/a	n/a
	#REF!		-	-	n/a	n/a	n/a	n/a	n/a	n/a	n/a	n/a	n/a	n/a	n/a	n/a	n/a	n/a	n/a	n/a	n/a	n/a	n/a	n/a	n/a	n/a	n/a	n/a	n/a	n/a	n/a	n/a	n/a	n/a	n/a	n/a	n/a	n/a	n/a	n/a	n/a	n/a	n/a	n/a	n/a	n/a	n/a	n/a	n/a
	#REF!		-	-	n/a	n/a	n/a	n/a	n/a	n/a	n/a	n/a	n/a	n/a	n/a	n/a	n/a	n/a	n/a	n/a	n/a	n/a	n/a	n/a	n/a	n/a	n/a	n/a	n/a	n/a	n/a	n/a	n/a	n/a	n/a	n/a	n/a	n/a	n/a	n/a	n/a	n/a	n/a	n/a	n/a	n/a	n/a	n/a	n/a
	#REF!		-	-	n/a	n/a	n/a	n/a	n/a	n/a	n/a	n/a	n/a	n/a	n/a	n/a	n/a	n/a	n/a	n/a	n/a	n/a	n/a	n/a	n/a	n/a	n/a	n/a	n/a	n/a	n/a	n/a	n/a	n/a	n/a	n/a	n/a	n/a	n/a	n/a	n/a	n/a	n/a	n/a	n/a	n/a	n/a	n/a	n/a
	#REF!		-	-	n/a	n/a	n/a	n/a	n/a	n/a	n/a	n/a	n/a	n/a	n/a	n/a	n/a	n/a	n/a	n/a	n/a	n/a	n/a	n/a	n/a	n/a	n/a	n/a	n/a	n/a	n/a	n/a	n/a	n/a	n/a	n/a	n/a	n/a	n/a	n/a	n/a	n/a	n/a	n/a	n/a	n/a	n/a	n/a	n/a
	#REF!		-	-	n/a	n/a	n/a	n/a	n/a	n/a	n/a	n/a	n/a	n/a	n/a	n/a	n/a	n/a	n/a	n/a	n/a	n/a	n/a	n/a	n/a	n/a	n/a	n/a	n/a	n/a	n/a	n/a	n/a	n/a	n/a	n/a	n/a	n/a	n/a	n/a	n/a	n/a	n/a	n/a	n/a	n/a	n/a	n/a	n/a
	#REF!		-	-	n/a	n/a	n/a	n/a	n/a	n/a	n/a	n/a	n/a	n/a	n/a	n/a	n/a	n/a	n/a	n/a	n/a	n/a	n/a	n/a	n/a	n/a	n/a	n/a	n/a	n/a	n/a	n/a	n/a	n/a	n/a	n/a	n/a	n/a	n/a	n/a	n/a	n/a	n/a	n/a	n/a	n/a	n/a	n/a	n/a
	#REF!		-	-	n/a	n/a	n/a	n/a	n/a	n/a	n/a	n/a	n/a	n/a	n/a	n/a	n/a	n/a	n/a	n/a	n/a	n/a	n/a	n/a	n/a	n/a	n/a	n/a	n/a	n/a	n/a	n/a	n/a	n/a	n/a	n/a	n/a	n/a	n/a	n/a	n/a	n/a	n/a	n/a	n/a	n/a	n/a	n/a	n/a
	#REF!		-	-	n/a	n/a	n/a	n/a	n/a	n/a	n/a	n/a	n/a	n/a	n/a	n/a	n/a	n/a	n/a	n/a	n/a	n/a	n/a	n/a	n/a	n/a	n/a	n/a	n/a	n/a	n/a	n/a	n/a	n/a	n/a	n/a	n/a	n/a	n/a	n/a	n/a	n/a	n/a	n/a	n/a	n/a	n/a	n/a	n/a
	#REF!		-	-	n/a	n/a	n/a	n/a	n/a	n/a	n/a	n/a	n/a	n/a	n/a	n/a	n/a	n/a	n/a	n/a	n/a	n/a	n/a	n/a	n/a	n/a	n/a	n/a	n/a	n/a	n/a	n/a	n/a	n/a	n/a	n/a	n/a	n/a	n/a	n/a	n/a	n/a	n/a	n/a	n/a	n/a	n/a	n/a	n/a
	#REF!		-	-	n/a	n/a	n/a	n/a	n/a	n/a	n/a	n/a	n/a	n/a	n/a	n/a	n/a	n/a	n/a	n/a	n/a	n/a	n/a	n/a	n/a	n/a	n/a	n/a	n/a	n/a	n/a	n/a	n/a	n/a	n/a	n/a	n/a	n/a	n/a	n/a	n/a	n/a	n/a	n/a	n/a	n/a	n/a	n/a	n/a
	#REF!		-	-	n/a	n/a	n/a	n/a	n/a	n/a	n/a	n/a	n/a	n/a	n/a	n/a	n/a	n/a	n/a	n/a	n/a	n/a	n/a	n/a	n/a	n/a	n/a	n/a	n/a	n/a	n/a	n/a	n/a	n/a	n/a	n/a	n/a	n/a	n/a	n/a	n/a	n/a	n/a	n/a	n/a	n/a	n/a	n/a	n/a
	#REF!		-	-	n/a	n/a	n/a	n/a	n/a	n/a	n/a	n/a	n/a	n/a	n/a	n/a	n/a	n/a	n/a	n/a	n/a	n/a	n/a	n/a	n/a	n/a	n/a	n/a	n/a	n/a	n/a	n/a	n/a	n/a	n/a	n/a	n/a	n/a	n/a	n/a	n/a	n/a	n/a	n/a	n/a	n/a	n/a	n/a	n/a
	#REF!		-	-	n/a	n/a	n/a	n/a	n/a	n/a	n/a	n/a	n/a	n/a	n/a	n/a	n/a	n/a	n/a	n/a	n/a	n/a	n/a	n/a	n/a	n/a	n/a	n/a	n/a	n/a	n/a	n/a	n/a	n/a	n/a	n/a	n/a	n/a	n/a	n/a	n/a	n/a	n/a	n/a	n/a	n/a	n/a	n/a	n/a
	#REF!		-	-	n/a	n/a	n/a	n/a	n/a	n/a	n/a	n/a	n/a	n/a	n/a	n/a	n/a	n/a	n/a	n/a	n/a	n/a	n/a	n/a	n/a	n/a	n/a	n/a	n/a	n/a	n/a	n/a	n/a	n/a	n/a	n/a	n/a	n/a	n/a	n/a	n/a	n/a	n/a	n/a	n/a	n/a	n/a	n/a	n/a
	#REF!		-	-	n/a	n/a	n/a	n/a	n/a	n/a	n/a	n/a	n/a	n/a	n/a	n/a	n/a	n/a	n/a	n/a	n/a	n/a	n/a	n/a	n/a	n/a	n/a	n/a	n/a	n/a	n/a	n/a	n/a	n/a	n/a	n/a	n/a	n/a	n/a	n/a	n/a	n/a	n/a	n/a	n/a	n/a	n/a	n/a	n/a
	#REF!		-	-	n/a	n/a	n/a	n/a	n/a	n/a	n/a	n/a	n/a	n/a	n/a	n/a	n/a	n/a	n/a	n/a	n/a	n/a	n/a	n/a	n/a	n/a	n/a	n/a	n/a	n/a	n/a	n/a	n/a	n/a	n/a	n/a	n/a	n/a	n/a	n/a	n/a	n/a	n/a	n/a	n/a	n/a	n/a	n/a	n/a
	#REF!		-	-	n/a	n/a	n/a	n/a	n/a	n/a	n/a	n/a	n/a	n/a	n/a	n/a	n/a	n/a	n/a	n/a	n/a	n/a	n/a	n/a	n/a	n/a	n/a	n/a	n/a	n/a	n/a	n/a	n/a	n/a	n/a	n/a	n/a	n/a	n/a	n/a	n/a	n/a	n/a	n/a	n/a	n/a	n/a	n/a	n/a
	#REF!		-	-	n/a	n/a	n/a	n/a	n/a	n/a	n/a	n/a	n/a	n/a	n/a	n/a	n/a	n/a	n/a	n/a	n/a	n/a	n/a	n/a	n/a	n/a	n/a	n/a	n/a	n/a	n/a	n/a	n/a	n/a	n/a	n/a	n/a	n/a	n/a	n/a	n/a	n/a	n/a	n/a	n/a	n/a	n/a	n/a	n/a
	#REF!		-	-	n/a	n/a	n/a	n/a	n/a	n/a	n/a	n/a	n/a	n/a	n/a	n/a	n/a	n/a	n/a	n/a	n/a	n/a	n/a	n/a	n/a	n/a	n/a	n/a	n/a	n/a	n/a	n/a	n/a	n/a	n/a	n/a	n/a	n/a	n/a	n/a	n/a	n/a	n/a	n/a	n/a	n/a	n/a	n/a	n/a
	#REF!		-	-	n/a	n/a	n/a	n/a	n/a	n/a	n/a	n/a	n/a	n/a	n/a	n/a	n/a	n/a	n/a	n/a	n/a	n/a	n/a	n/a	n/a	n/a	n/a	n/a	n/a	n/a	n/a	n/a	n/a	n/a	n/a	n/a	n/a	n/a	n/a	n/a	n/a	n/a	n/a	n/a	n/a	n/a	n/a	n/a	n/a
	#REF!		-	-	n/a	n/a	n/a	n/a	n/a	n/a	n/a	n/a	n/a	n/a	n/a	n/a	n/a	n/a	n/a	n/a	n/a	n/a	n/a	n/a	n/a	n/a	n/a	n/a	n/a	n/a	n/a	n/a	n/a	n/a	n/a	n/a	n/a	n/a	n/a	n/a	n/a	n/a	n/a	n/a	n/a	n/a	n/a	n/a	n/a
	#REF!		-	-	n/a	n/a	n/a	n/a	n/a	n/a	n/a	n/a	n/a	n/a	n/a	n/a	n/a	n/a	n/a	n/a	n/a	n/a	n/a	n/a	n/a	n/a	n/a	n/a	n/a	n/a	n/a	n/a	n/a	n/a	n/a	n/a	n/a	n/a	n/a	n/a	n/a	n/a	n/a	n/a	n/a	n/a	n/a	n/a	n/a
	#REF!		-	-	n/a	n/a	n/a	n/a	n/a	n/a	n/a	n/a	n/a	n/a	n/a	n/a	n/a	n/a	n/a	n/a	n/a	n/a	n/a	n/a	n/a	n/a	n/a	n/a	n/a	n/a	n/a	n/a	n/a	n/a	n/a	n/a	n/a	n/a	n/a	n/a	n/a	n/a	n/a	n/a	n/a	n/a	n/a	n/a	n/a
	#REF!		-	-	n/a	n/a	n/a	n/a	n/a	n/a	n/a	n/a	n/a	n/a	n/a	n/a	n/a	n/a	n/a	n/a	n/a	n/a	n/a	n/a	n/a	n/a	n/a	n/a	n/a	n/a	n/a	n/a	n/a	n/a	n/a	n/a	n/a	n/a	n/a	n/a	n/a	n/a	n/a	n/a	n/a	n/a	n/a	n/a	n/a
	#REF!		-	-	n/a	n/a	n/a	n/a	n/a	n/a	n/a	n/a	n/a	n/a	n/a	n/a	n/a	n/a	n/a	n/a	n/a	n/a	n/a	n/a	n/a	n/a	n/a	n/a	n/a	n/a	n/a	n/a	n/a	n/a	n/a	n/a	n/a	n/a	n/a	n/a	n/a	n/a	n/a	n/a	n/a	n/a	n/a	n/a	n/a
	#REF!		-	-	n/a	n/a	n/a	n/a	n/a	n/a	n/a	n/a	n/a	n/a	n/a	n/a	n/a	n/a	n/a	n/a	n/a	n/a	n/a	n/a	n/a	n/a	n/a	n/a	n/a	n/a	n/a	n/a	n/a	n/a	n/a	n/a	n/a	n/a	n/a	n/a	n/a	n/a	n/a	n/a	n/a	n/a	n/a	n/a	n/a
	#REF!		-	-	n/a	n/a	n/a	n/a	n/a	n/a	n/a	n/a	n/a	n/a	n/a	n/a	n/a	n/a	n/a	n/a	n/a	n/a	n/a	n/a	n/a	n/a	n/a	n/a	n/a	n/a	n/a	n/a	n/a	n/a	n/a	n/a	n/a	n/a	n/a	n/a	n/a	n/a	n/a	n/a	n/a	n/a	n/a	n/a	n/a
	#REF!		-	-	n/a	n/a	n/a	n/a	n/a	n/a	n/a	n/a	n/a	n/a	n/a	n/a	n/a	n/a	n/a	n/a	n/a	n/a	n/a	n/a	n/a	n/a	n/a	n/a	n/a	n/a	n/a	n/a	n/a	n/a	n/a	n/a	n/a	n/a	n/a	n/a	n/a	n/a	n/a	n/a	n/a	n/a	n/a	n/a	n/a
	#REF!		-	-	n/a	n/a	n/a	n/a	n/a	n/a	n/a	n/a	n/a	n/a	n/a	n/a	n/a	n/a	n/a	n/a	n/a	n/a	n/a	n/a	n/a	n/a	n/a	n/a	n/a	n/a	n/a	n/a	n/a	n/a	n/a	n/a	n/a	n/a	n/a	n/a	n/a	n/a	n/a	n/a	n/a	n/a	n/a	n/a	n/a
	#REF!		-	-	n/a	n/a	n/a	n/a	n/a	n/a	n/a	n/a	n/a	n/a	n/a	n/a	n/a	n/a	n/a	n/a	n/a	n/a	n/a	n/a	n/a	n/a	n/a	n/a	n/a	n/a	n/a	n/a	n/a	n/a	n/a	n/a	n/a	n/a	n/a	n/a	n/a	n/a	n/a	n/a	n/a	n/a	n/a	n/a	n/a
	#REF!		-	-	n/a	n/a	n/a	n/a	n/a	n/a	n/a	n/a	n/a	n/a	n/a	n/a	n/a	n/a	n/a	n/a	n/a	n/a	n/a	n/a	n/a	n/a	n/a	n/a	n/a	n/a	n/a	n/a	n/a	n/a	n/a	n/a	n/a	n/a	n/a	n/a	n/a	n/a	n/a	n/a	n/a	n/a	n/a	n/a	n/a
	#REF!		-	-	n/a	n/a	n/a	n/a	n/a	n/a	n/a	n/a	n/a	n/a	n/a	n/a	n/a	n/a	n/a	n/a	n/a	n/a	n/a	n/a	n/a	n/a	n/a	n/a	n/a	n/a	n/a	n/a	n/a	n/a	n/a	n/a	n/a	n/a	n/a	n/a	n/a	n/a	n/a	n/a	n/a	n/a	n/a	n/a	n/a
	#REF!		-	-	n/a	n/a	n/a	n/a	n/a	n/a	n/a	n/a	n/a	n/a	n/a	n/a	n/a	n/a	n/a	n/a	n/a	n/a	n/a	n/a	n/a	n/a	n/a	n/a	n/a	n/a	n/a	n/a	n/a	n/a	n/a	n/a	n/a	n/a	n/a	n/a	n/a	n/a	n/a	n/a	n/a	n/a	n/a	n/a	n/a
	#REF!		-	-	n/a	n/a	n/a	n/a	n/a	n/a	n/a	n/a	n/a	n/a	n/a	n/a	n/a	n/a	n/a	n/a	n/a	n/a	n/a	n/a	n/a	n/a	n/a	n/a	n/a	n/a	n/a	n/a	n/a	n/a	n/a	n/a	n/a	n/a	n/a	n/a	n/a	n/a	n/a	n/a	n/a	n/a	n/a	n/a	n/a
	#REF!		-	-	n/a	n/a	n/a	n/a	n/a	n/a	n/a	n/a	n/a	n/a	n/a	n/a	n/a	n/a	n/a	n/a	n/a	n/a	n/a	n/a	n/a	n/a	n/a	n/a	n/a	n/a	n/a	n/a	n/a	n/a	n/a	n/a	n/a	n/a	n/a	n/a	n/a	n/a	n/a	n/a	n/a	n/a	n/a	n/a	n/a
	#REF!		-	-	n/a	n/a	n/a	n/a	n/a	n/a	n/a	n/a	n/a	n/a	n/a	n/a	n/a	n/a	n/a	n/a	n/a	n/a	n/a	n/a	n/a	n/a	n/a	n/a	n/a	n/a	n/a	n/a	n/a	n/a	n/a	n/a	n/a	n/a	n/a	n/a	n/a	n/a	n/a	n/a	n/a	n/a	n/a	n/a	n/a
	#REF!		-	-	n/a	n/a	n/a	n/a	n/a	n/a	n/a	n/a	n/a	n/a	n/a	n/a	n/a	n/a	n/a	n/a	n/a	n/a	n/a	n/a	n/a	n/a	n/a	n/a	n/a	n/a	n/a	n/a	n/a	n/a	n/a	n/a	n/a	n/a	n/a	n/a	n/a	n/a	n/a	n/a	n/a	n/a	n/a	n/a	n/a
	#REF!		-	-	n/a	n/a	n/a	n/a	n/a	n/a	n/a	n/a	n/a	n/a	n/a	n/a	n/a	n/a	n/a	n/a	n/a	n/a	n/a	n/a	n/a	n/a	n/a	n/a	n/a	n/a	n/a	n/a	n/a	n/a	n/a	n/a	n/a	n/a	n/a	n/a	n/a	n/a	n/a	n/a	n/a	n/a	n/a	n/a	n/a
	#REF!		-	-	n/a	n/a	n/a	n/a	n/a	n/a	n/a	n/a	n/a	n/a	n/a	n/a	n/a	n/a	n/a	n/a	n/a	n/a	n/a	n/a	n/a	n/a	n/a	n/a	n/a	n/a	n/a	n/a	n/a	n/a	n/a	n/a	n/a	n/a	n/a	n/a	n/a	n/a	n/a	n/a	n/a	n/a	n/a	n/a	n/a
	#REF!		-	-	n/a	n/a	n/a	n/a	n/a	n/a	n/a	n/a	n/a	n/a	n/a	n/a	n/a	n/a	n/a	n/a	n/a	n/a	n/a	n/a	n/a	n/a	n/a	n/a	n/a	n/a	n/a	n/a	n/a	n/a	n/a	n/a	n/a	n/a	n/a	n/a	n/a	n/a	n/a	n/a	n/a	n/a	n/a	n/a	n/a
	#REF!		-	-	n/a	n/a	n/a	n/a	n/a	n/a	n/a	n/a	n/a	n/a	n/a	n/a	n/a	n/a	n/a	n/a	n/a	n/a	n/a	n/a	n/a	n/a	n/a	n/a	n/a	n/a	n/a	n/a	n/a	n/a	n/a	n/a	n/a	n/a	n/a	n/a	n/a	n/a	n/a	n/a	n/a	n/a	n/a	n/a	n/a
	#REF!		-	-	n/a	n/a	n/a	n/a	n/a	n/a	n/a	n/a	n/a	n/a	n/a	n/a	n/a	n/a	n/a	n/a	n/a	n/a	n/a	n/a	n/a	n/a	n/a	n/a	n/a	n/a	n/a	n/a	n/a	n/a	n/a	n/a	n/a	n/a	n/a	n/a	n/a	n/a	n/a	n/a	n/a	n/a	n/a	n/a	n/a
	#REF!		-	-	n/a	n/a	n/a	n/a	n/a	n/a	n/a	n/a	n/a	n/a	n/a	n/a	n/a	n/a	n/a	n/a	n/a	n/a	n/a	n/a	n/a	n/a	n/a	n/a	n/a	n/a	n/a	n/a	n/a	n/a	n/a	n/a	n/a	n/a	n/a	n/a	n/a	n/a	n/a	n/a	n/a	n/a	n/a	n/a	n/a
	#REF!		-	-	n/a	n/a	n/a	n/a	n/a	n/a	n/a	n/a	n/a	n/a	n/a	n/a	n/a	n/a	n/a	n/a	n/a	n/a	n/a	n/a	n/a	n/a	n/a	n/a	n/a	n/a	n/a	n/a	n/a	n/a	n/a	n/a	n/a	n/a	n/a	n/a	n/a	n/a	n/a	n/a	n/a	n/a	n/a	n/a	n/a
	#REF!		-	-	n/a	n/a	n/a	n/a	n/a	n/a	n/a	n/a	n/a	n/a	n/a	n/a	n/a	n/a	n/a	n/a	n/a	n/a	n/a	n/a	n/a	n/a	n/a	n/a	n/a	n/a	n/a	n/a	n/a	n/a	n/a	n/a	n/a	n/a	n/a	n/a	n/a	n/a	n/a	n/a	n/a	n/a	n/a	n/a	n/a
	#REF!		-	-	n/a	n/a	n/a	n/a	n/a	n/a	n/a	n/a	n/a	n/a	n/a	n/a	n/a	n/a	n/a	n/a	n/a	n/a	n/a	n/a	n/a	n/a	n/a	n/a	n/a	n/a	n/a	n/a	n/a	n/a	n/a	n/a	n/a	n/a	n/a	n/a	n/a	n/a	n/a	n/a	n/a	n/a	n/a	n/a	n/a
	#REF!		-	-	n/a	n/a	n/a	n/a	n/a	n/a	n/a	n/a	n/a	n/a	n/a	n/a	n/a	n/a	n/a	n/a	n/a	n/a	n/a	n/a	n/a	n/a	n/a	n/a	n/a	n/a	n/a	n/a	n/a	n/a	n/a	n/a	n/a	n/a	n/a	n/a	n/a	n/a	n/a	n/a	n/a	n/a	n/a	n/a	n/a
	#REF!		-	-	n/a	n/a	n/a	n/a	n/a	n/a	n/a	n/a	n/a	n/a	n/a	n/a	n/a	n/a	n/a	n/a	n/a	n/a	n/a	n/a	n/a	n/a	n/a	n/a	n/a	n/a	n/a	n/a	n/a	n/a	n/a	n/a	n/a	n/a	n/a	n/a	n/a	n/a	n/a	n/a	n/a	n/a	n/a	n/a	n/a
	#REF!		-	-	n/a	n/a	n/a	n/a	n/a	n/a	n/a	n/a	n/a	n/a	n/a	n/a	n/a	n/a	n/a	n/a	n/a	n/a	n/a	n/a	n/a	n/a	n/a	n/a	n/a	n/a	n/a	n/a	n/a	n/a	n/a	n/a	n/a	n/a	n/a	n/a	n/a	n/a	n/a	n/a	n/a	n/a	n/a	n/a	n/a
	#REF!		-	-	n/a	n/a	n/a	n/a	n/a	n/a	n/a	n/a	n/a	n/a	n/a	n/a	n/a	n/a	n/a	n/a	n/a	n/a	n/a	n/a	n/a	n/a	n/a	n/a	n/a	n/a	n/a	n/a	n/a	n/a	n/a	n/a	n/a	n/a	n/a	n/a	n/a	n/a	n/a	n/a	n/a	n/a	n/a	n/a	n/a
	#REF!		-	-	n/a	n/a	n/a	n/a	n/a	n/a	n/a	n/a	n/a	n/a	n/a	n/a	n/a	n/a	n/a	n/a	n/a	n/a	n/a	n/a	n/a	n/a	n/a	n/a	n/a	n/a	n/a	n/a	n/a	n/a	n/a	n/a	n/a	n/a	n/a	n/a	n/a	n/a	n/a	n/a	n/a	n/a	n/a	n/a	n/a
	#REF!		-	-	n/a	n/a	n/a	n/a	n/a	n/a	n/a	n/a	n/a	n/a	n/a	n/a	n/a	n/a	n/a	n/a	n/a	n/a	n/a	n/a	n/a	n/a	n/a	n/a	n/a	n/a	n/a	n/a	n/a	n/a	n/a	n/a	n/a	n/a	n/a	n/a	n/a	n/a	n/a	n/a	n/a	n/a	n/a	n/a	n/a
	#REF!		-	-	n/a	n/a	n/a	n/a	n/a	n/a	n/a	n/a	n/a	n/a	n/a	n/a	n/a	n/a	n/a	n/a	n/a	n/a	n/a	n/a	n/a	n/a	n/a	n/a	n/a	n/a	n/a	n/a	n/a	n/a	n/a	n/a	n/a	n/a	n/a	n/a	n/a	n/a	n/a	n/a	n/a	n/a	n/a	n/a	n/a
	#REF!		-	-	n/a	n/a	n/a	n/a	n/a	n/a	n/a	n/a	n/a	n/a	n/a	n/a	n/a	n/a	n/a	n/a	n/a	n/a	n/a	n/a	n/a	n/a	n/a	n/a	n/a	n/a	n/a	n/a	n/a	n/a	n/a	n/a	n/a	n/a	n/a	n/a	n/a	n/a	n/a	n/a	n/a	n/a	n/a	n/a	n/a
	#REF!		-	-	n/a	n/a	n/a	n/a	n/a	n/a	n/a	n/a	n/a	n/a	n/a	n/a	n/a	n/a	n/a	n/a	n/a	n/a	n/a	n/a	n/a	n/a	n/a	n/a	n/a	n/a	n/a	n/a	n/a	n/a	n/a	n/a	n/a	n/a	n/a	n/a	n/a	n/a	n/a	n/a	n/a	n/a	n/a	n/a	n/a
	#REF!		-	-	n/a	n/a	n/a	n/a	n/a	n/a	n/a	n/a	n/a	n/a	n/a	n/a	n/a	n/a	n/a	n/a	n/a	n/a	n/a	n/a	n/a	n/a	n/a	n/a	n/a	n/a	n/a	n/a	n/a	n/a	n/a	n/a	n/a	n/a	n/a	n/a	n/a	n/a	n/a	n/a	n/a	n/a	n/a	n/a	n/a
	#REF!		-	-	n/a	n/a	n/a	n/a	n/a	n/a	n/a	n/a	n/a	n/a	n/a	n/a	n/a	n/a	n/a	n/a	n/a	n/a	n/a	n/a	n/a	n/a	n/a	n/a	n/a	n/a	n/a	n/a	n/a	n/a	n/a	n/a	n/a	n/a	n/a	n/a	n/a	n/a	n/a	n/a	n/a	n/a	n/a	n/a	n/a
	#REF!		-	-	n/a	n/a	n/a	n/a	n/a	n/a	n/a	n/a	n/a	n/a	n/a	n/a	n/a	n/a	n/a	n/a	n/a	n/a	n/a	n/a	n/a	n/a	n/a	n/a	n/a	n/a	n/a	n/a	n/a	n/a	n/a	n/a	n/a	n/a	n/a	n/a	n/a	n/a	n/a	n/a	n/a	n/a	n/a	n/a	n/a
	#REF!		-	-	n/a	n/a	n/a	n/a	n/a	n/a	n/a	n/a	n/a	n/a	n/a	n/a	n/a	n/a	n/a	n/a	n/a	n/a	n/a	n/a	n/a	n/a	n/a	n/a	n/a	n/a	n/a	n/a	n/a	n/a	n/a	n/a	n/a	n/a	n/a	n/a	n/a	n/a	n/a	n/a	n/a	n/a	n/a	n/a	n/a
	#REF!		-	-	n/a	n/a	n/a	n/a	n/a	n/a	n/a	n/a	n/a	n/a	n/a	n/a	n/a	n/a	n/a	n/a	n/a	n/a	n/a	n/a	n/a	n/a	n/a	n/a	n/a	n/a	n/a	n/a	n/a	n/a	n/a	n/a	n/a	n/a	n/a	n/a	n/a	n/a	n/a	n/a	n/a	n/a	n/a	n/a	n/a
	#REF!		-	-	n/a	n/a	n/a	n/a	n/a	n/a	n/a	n/a	n/a	n/a	n/a	n/a	n/a	n/a	n/a	n/a	n/a	n/a	n/a	n/a	n/a	n/a	n/a	n/a	n/a	n/a	n/a	n/a	n/a	n/a	n/a	n/a	n/a	n/a	n/a	n/a	n/a	n/a	n/a	n/a	n/a	n/a	n/a	n/a	n/a
	#REF!		-	-	n/a	n/a	n/a	n/a	n/a	n/a	n/a	n/a	n/a	n/a	n/a	n/a	n/a	n/a	n/a	n/a	n/a	n/a	n/a	n/a	n/a	n/a	n/a	n/a	n/a	n/a	n/a	n/a	n/a	n/a	n/a	n/a	n/a	n/a	n/a	n/a	n/a	n/a	n/a	n/a	n/a	n/a	n/a	n/a	n/a
	#REF!		-	-	n/a	n/a	n/a	n/a	n/a	n/a	n/a	n/a	n/a	n/a	n/a	n/a	n/a	n/a	n/a	n/a	n/a	n/a	n/a	n/a	n/a	n/a	n/a	n/a	n/a	n/a	n/a	n/a	n/a	n/a	n/a	n/a	n/a	n/a	n/a	n/a	n/a	n/a	n/a	n/a	n/a	n/a	n/a	n/a	n/a
	#REF!		-	-	n/a	n/a	n/a	n/a	n/a	n/a	n/a	n/a	n/a	n/a	n/a	n/a	n/a	n/a	n/a	n/a	n/a	n/a	n/a	n/a	n/a	n/a	n/a	n/a	n/a	n/a	n/a	n/a	n/a	n/a	n/a	n/a	n/a	n/a	n/a	n/a	n/a	n/a	n/a	n/a	n/a	n/a	n/a	n/a	n/a
	#REF!		-	-	n/a	n/a	n/a	n/a	n/a	n/a	n/a	n/a	n/a	n/a	n/a	n/a	n/a	n/a	n/a	n/a	n/a	n/a	n/a	n/a	n/a	n/a	n/a	n/a	n/a	n/a	n/a	n/a	n/a	n/a	n/a	n/a	n/a	n/a	n/a	n/a	n/a	n/a	n/a	n/a	n/a	n/a	n/a	n/a	n/a
	#REF!		-	-	n/a	n/a	n/a	n/a	n/a	n/a	n/a	n/a	n/a	n/a	n/a	n/a	n/a	n/a	n/a	n/a	n/a	n/a	n/a	n/a	n/a	n/a	n/a	n/a	n/a	n/a	n/a	n/a	n/a	n/a	n/a	n/a	n/a	n/a	n/a	n/a	n/a	n/a	n/a	n/a	n/a	n/a	n/a	n/a	n/a
	#REF!		-	-	n/a	n/a	n/a	n/a	n/a	n/a	n/a	n/a	n/a	n/a	n/a	n/a	n/a	n/a	n/a	n/a	n/a	n/a	n/a	n/a	n/a	n/a	n/a	n/a	n/a	n/a	n/a	n/a	n/a	n/a	n/a	n/a	n/a	n/a	n/a	n/a	n/a	n/a	n/a	n/a	n/a	n/a	n/a	n/a	n/a
	#REF!		-	-	n/a	n/a	n/a	n/a	n/a	n/a	n/a	n/a	n/a	n/a	n/a	n/a	n/a	n/a	n/a	n/a	n/a	n/a	n/a	n/a	n/a	n/a	n/a	n/a	n/a	n/a	n/a	n/a	n/a	n/a	n/a	n/a	n/a	n/a	n/a	n/a	n/a	n/a	n/a	n/a	n/a	n/a	n/a	n/a	n/a
	#REF!		-	-	n/a	n/a	n/a	n/a	n/a	n/a	n/a	n/a	n/a	n/a	n/a	n/a	n/a	n/a	n/a	n/a	n/a	n/a	n/a	n/a	n/a	n/a	n/a	n/a	n/a	n/a	n/a	n/a	n/a	n/a	n/a	n/a	n/a	n/a	n/a	n/a	n/a	n/a	n/a	n/a	n/a	n/a	n/a	n/a	n/a
	#REF!		-	-	n/a	n/a	n/a	n/a	n/a	n/a	n/a	n/a	n/a	n/a	n/a	n/a	n/a	n/a	n/a	n/a	n/a	n/a	n/a	n/a	n/a	n/a	n/a	n/a	n/a	n/a	n/a	n/a	n/a	n/a	n/a	n/a	n/a	n/a	n/a	n/a	n/a	n/a	n/a	n/a	n/a	n/a	n/a	n/a	n/a
	#REF!		-	-	n/a	n/a	n/a	n/a	n/a	n/a	n/a	n/a	n/a	n/a	n/a	n/a	n/a	n/a	n/a	n/a	n/a	n/a	n/a	n/a	n/a	n/a	n/a	n/a	n/a	n/a	n/a	n/a	n/a	n/a	n/a	n/a	n/a	n/a	n/a	n/a	n/a	n/a	n/a	n/a	n/a	n/a	n/a	n/a	n/a
	#REF!		-	-	n/a	n/a	n/a	n/a	n/a	n/a	n/a	n/a	n/a	n/a	n/a	n/a	n/a	n/a	n/a	n/a	n/a	n/a	n/a	n/a	n/a	n/a	n/a	n/a	n/a	n/a	n/a	n/a	n/a	n/a	n/a	n/a	n/a	n/a	n/a	n/a	n/a	n/a	n/a	n/a	n/a	n/a	n/a	n/a	n/a
	#REF!		-	-	n/a	n/a	n/a	n/a	n/a	n/a	n/a	n/a	n/a	n/a	n/a	n/a	n/a	n/a	n/a	n/a	n/a	n/a	n/a	n/a	n/a	n/a	n/a	n/a	n/a	n/a	n/a	n/a	n/a	n/a	n/a	n/a	n/a	n/a	n/a	n/a	n/a	n/a	n/a	n/a	n/a	n/a	n/a	n/a	n/a
	#REF!		-	-	n/a	n/a	n/a	n/a	n/a	n/a	n/a	n/a	n/a	n/a	n/a	n/a	n/a	n/a	n/a	n/a	n/a	n/a	n/a	n/a	n/a	n/a	n/a	n/a	n/a	n/a	n/a	n/a	n/a	n/a	n/a	n/a	n/a	n/a	n/a	n/a	n/a	n/a	n/a	n/a	n/a	n/a	n/a	n/a	n/a
	#REF!		-	-	n/a	n/a	n/a	n/a	n/a	n/a	n/a	n/a	n/a	n/a	n/a	n/a	n/a	n/a	n/a	n/a	n/a	n/a	n/a	n/a	n/a	n/a	n/a	n/a	n/a	n/a	n/a	n/a	n/a	n/a	n/a	n/a	n/a	n/a	n/a	n/a	n/a	n/a	n/a	n/a	n/a	n/a	n/a	n/a	n/a
	#REF!		-	-	n/a	n/a	n/a	n/a	n/a	n/a	n/a	n/a	n/a	n/a	n/a	n/a	n/a	n/a	n/a	n/a	n/a	n/a	n/a	n/a	n/a	n/a	n/a	n/a	n/a	n/a	n/a	n/a	n/a	n/a	n/a	n/a	n/a	n/a	n/a	n/a	n/a	n/a	n/a	n/a	n/a	n/a	n/a	n/a	n/a
	#REF!		-	-	n/a	n/a	n/a	n/a	n/a	n/a	n/a	n/a	n/a	n/a	n/a	n/a	n/a	n/a	n/a	n/a	n/a	n/a	n/a	n/a	n/a	n/a	n/a	n/a	n/a	n/a	n/a	n/a	n/a	n/a	n/a	n/a	n/a	n/a	n/a	n/a	n/a	n/a	n/a	n/a	n/a	n/a	n/a	n/a	n/a
	#REF!		-	-	n/a	n/a	n/a	n/a	n/a	n/a	n/a	n/a	n/a	n/a	n/a	n/a	n/a	n/a	n/a	n/a	n/a	n/a	n/a	n/a	n/a	n/a	n/a	n/a	n/a	n/a	n/a	n/a	n/a	n/a	n/a	n/a	n/a	n/a	n/a	n/a	n/a	n/a	n/a	n/a	n/a	n/a	n/a	n/a	n/a
	#REF!		-	-	n/a	n/a	n/a	n/a	n/a	n/a	n/a	n/a	n/a	n/a	n/a	n/a	n/a	n/a	n/a	n/a	n/a	n/a	n/a	n/a	n/a	n/a	n/a	n/a	n/a	n/a	n/a	n/a	n/a	n/a	n/a	n/a	n/a	n/a	n/a	n/a	n/a	n/a	n/a	n/a	n/a	n/a	n/a	n/a	n/a
	#REF!		-	-	n/a	n/a	n/a	n/a	n/a	n/a	n/a	n/a	n/a	n/a	n/a	n/a	n/a	n/a	n/a	n/a	n/a	n/a	n/a	n/a	n/a	n/a	n/a	n/a	n/a	n/a	n/a	n/a	n/a	n/a	n/a	n/a	n/a	n/a	n/a	n/a	n/a	n/a	n/a	n/a	n/a	n/a	n/a	n/a	n/a
	#REF!		-	-	n/a	n/a	n/a	n/a	n/a	n/a	n/a	n/a	n/a	n/a	n/a	n/a	n/a	n/a	n/a	n/a	n/a	n/a	n/a	n/a	n/a	n/a	n/a	n/a	n/a	n/a	n/a	n/a	n/a	n/a	n/a	n/a	n/a	n/a	n/a	n/a	n/a	n/a	n/a	n/a	n/a	n/a	n/a	n/a	n/a
	#REF!		-	-	n/a	n/a	n/a	n/a	n/a	n/a	n/a	n/a	n/a	n/a	n/a	n/a	n/a	n/a	n/a	n/a	n/a	n/a	n/a	n/a	n/a	n/a	n/a	n/a	n/a	n/a	n/a	n/a	n/a	n/a	n/a	n/a	n/a	n/a	n/a	n/a	n/a	n/a	n/a	n/a	n/a	n/a	n/a	n/a	n/a
	#REF!		-	-	n/a	n/a	n/a	n/a	n/a	n/a	n/a	n/a	n/a	n/a	n/a	n/a	n/a	n/a	n/a	n/a	n/a	n/a	n/a	n/a	n/a	n/a	n/a	n/a	n/a	n/a	n/a	n/a	n/a	n/a	n/a	n/a	n/a	n/a	n/a	n/a	n/a	n/a	n/a	n/a	n/a	n/a	n/a	n/a	n/a
	#REF!		-	-	n/a	n/a	n/a	n/a	n/a	n/a	n/a	n/a	n/a	n/a	n/a	n/a	n/a	n/a	n/a	n/a	n/a	n/a	n/a	n/a	n/a	n/a	n/a	n/a	n/a	n/a	n/a	n/a	n/a	n/a	n/a	n/a	n/a	n/a	n/a	n/a	n/a	n/a	n/a	n/a	n/a	n/a	n/a	n/a	n/a
	#REF!		-	-	n/a	n/a	n/a	n/a	n/a	n/a	n/a	n/a	n/a	n/a	n/a	n/a	n/a	n/a	n/a	n/a	n/a	n/a	n/a	n/a	n/a	n/a	n/a	n/a	n/a	n/a	n/a	n/a	n/a	n/a	n/a	n/a	n/a	n/a	n/a	n/a	n/a	n/a	n/a	n/a	n/a	n/a	n/a	n/a	n/a
	#REF!		-	-	n/a	n/a	n/a	n/a	n/a	n/a	n/a	n/a	n/a	n/a	n/a	n/a	n/a	n/a	n/a	n/a	n/a	n/a	n/a	n/a	n/a	n/a	n/a	n/a	n/a	n/a	n/a	n/a	n/a	n/a	n/a	n/a	n/a	n/a	n/a	n/a	n/a	n/a	n/a	n/a	n/a	n/a	n/a	n/a	n/a
	#REF!		-	-	n/a	n/a	n/a	n/a	n/a	n/a	n/a	n/a	n/a	n/a	n/a	n/a	n/a	n/a	n/a	n/a	n/a	n/a	n/a	n/a	n/a	n/a	n/a	n/a	n/a	n/a	n/a	n/a	n/a	n/a	n/a	n/a	n/a	n/a	n/a	n/a	n/a	n/a	n/a	n/a	n/a	n/a	n/a	n/a	n/a
	#REF!		-	-	n/a	n/a	n/a	n/a	n/a	n/a	n/a	n/a	n/a	n/a	n/a	n/a	n/a	n/a	n/a	n/a	n/a	n/a	n/a	n/a	n/a	n/a	n/a	n/a	n/a	n/a	n/a	n/a	n/a	n/a	n/a	n/a	n/a	n/a	n/a	n/a	n/a	n/a	n/a	n/a	n/a	n/a	n/a	n/a	n/a
	#REF!		-	-	n/a	n/a	n/a	n/a	n/a	n/a	n/a	n/a	n/a	n/a	n/a	n/a	n/a	n/a	n/a	n/a	n/a	n/a	n/a	n/a	n/a	n/a	n/a	n/a	n/a	n/a	n/a	n/a	n/a	n/a	n/a	n/a	n/a	n/a	n/a	n/a	n/a	n/a	n/a	n/a	n/a	n/a	n/a	n/a	n/a
	#REF!		-	-	n/a	n/a	n/a	n/a	n/a	n/a	n/a	n/a	n/a	n/a	n/a	n/a	n/a	n/a	n/a	n/a	n/a	n/a	n/a	n/a	n/a	n/a	n/a	n/a	n/a	n/a	n/a	n/a	n/a	n/a	n/a	n/a	n/a	n/a	n/a	n/a	n/a	n/a	n/a	n/a	n/a	n/a	n/a	n/a	n/a
	#REF!		-	-	n/a	n/a	n/a	n/a	n/a	n/a	n/a	n/a	n/a	n/a	n/a	n/a	n/a	n/a	n/a	n/a	n/a	n/a	n/a	n/a	n/a	n/a	n/a	n/a	n/a	n/a	n/a	n/a	n/a	n/a	n/a	n/a	n/a	n/a	n/a	n/a	n/a	n/a	n/a	n/a	n/a	n/a	n/a	n/a	n/a
	#REF!		-	-	n/a	n/a	n/a	n/a	n/a	n/a	n/a	n/a	n/a	n/a	n/a	n/a	n/a	n/a	n/a	n/a	n/a	n/a	n/a	n/a	n/a	n/a	n/a	n/a	n/a	n/a	n/a	n/a	n/a	n/a	n/a	n/a	n/a	n/a	n/a	n/a	n/a	n/a	n/a	n/a	n/a	n/a	n/a	n/a	n/a
	#REF!		-	-	n/a	n/a	n/a	n/a	n/a	n/a	n/a	n/a	n/a	n/a	n/a	n/a	n/a	n/a	n/a	n/a	n/a	n/a	n/a	n/a	n/a	n/a	n/a	n/a	n/a	n/a	n/a	n/a	n/a	n/a	n/a	n/a	n/a	n/a	n/a	n/a	n/a	n/a	n/a	n/a	n/a	n/a	n/a	n/a	n/a
	#REF!		-	-	n/a	n/a	n/a	n/a	n/a	n/a	n/a	n/a	n/a	n/a	n/a	n/a	n/a	n/a	n/a	n/a	n/a	n/a	n/a	n/a	n/a	n/a	n/a	n/a	n/a	n/a	n/a	n/a	n/a	n/a	n/a	n/a	n/a	n/a	n/a	n/a	n/a	n/a	n/a	n/a	n/a	n/a	n/a	n/a	n/a
	#REF!		-	-	n/a	n/a	n/a	n/a	n/a	n/a	n/a	n/a	n/a	n/a	n/a	n/a	n/a	n/a	n/a	n/a	n/a	n/a	n/a	n/a	n/a	n/a	n/a	n/a	n/a	n/a	n/a	n/a	n/a	n/a	n/a	n/a	n/a	n/a	n/a	n/a	n/a	n/a	n/a	n/a	n/a	n/a	n/a	n/a	n/a
	#REF!		-	-	n/a	n/a	n/a	n/a	n/a	n/a	n/a	n/a	n/a	n/a	n/a	n/a	n/a	n/a	n/a	n/a	n/a	n/a	n/a	n/a	n/a	n/a	n/a	n/a	n/a	n/a	n/a	n/a	n/a	n/a	n/a	n/a	n/a	n/a	n/a	n/a	n/a	n/a	n/a	n/a	n/a	n/a	n/a	n/a	n/a
	#REF!		-	-	n/a	n/a	n/a	n/a	n/a	n/a	n/a	n/a	n/a	n/a	n/a	n/a	n/a	n/a	n/a	n/a	n/a	n/a	n/a	n/a	n/a	n/a	n/a	n/a	n/a	n/a	n/a	n/a	n/a	n/a	n/a	n/a	n/a	n/a	n/a	n/a	n/a	n/a	n/a	n/a	n/a	n/a	n/a	n/a	n/a
	#REF!		-	-	n/a	n/a	n/a	n/a	n/a	n/a	n/a	n/a	n/a	n/a	n/a	n/a	n/a	n/a	n/a	n/a	n/a	n/a	n/a	n/a	n/a	n/a	n/a	n/a	n/a	n/a	n/a	n/a	n/a	n/a	n/a	n/a	n/a	n/a	n/a	n/a	n/a	n/a	n/a	n/a	n/a	n/a	n/a	n/a	n/a
	#REF!		-	-	n/a	n/a	n/a	n/a	n/a	n/a	n/a	n/a	n/a	n/a	n/a	n/a	n/a	n/a	n/a	n/a	n/a	n/a	n/a	n/a	n/a	n/a	n/a	n/a	n/a	n/a	n/a	n/a	n/a	n/a	n/a	n/a	n/a	n/a	n/a	n/a	n/a	n/a	n/a	n/a	n/a	n/a	n/a	n/a	n/a
	#REF!		-	-	n/a	n/a	n/a	n/a	n/a	n/a	n/a	n/a	n/a	n/a	n/a	n/a	n/a	n/a	n/a	n/a	n/a	n/a	n/a	n/a	n/a	n/a	n/a	n/a	n/a	n/a	n/a	n/a	n/a	n/a	n/a	n/a	n/a	n/a	n/a	n/a	n/a	n/a	n/a	n/a	n/a	n/a	n/a	n/a	n/a
	#REF!		-	-	n/a	n/a	n/a	n/a	n/a	n/a	n/a	n/a	n/a	n/a	n/a	n/a	n/a	n/a	n/a	n/a	n/a	n/a	n/a	n/a	n/a	n/a	n/a	n/a	n/a	n/a	n/a	n/a	n/a	n/a	n/a	n/a	n/a	n/a	n/a	n/a	n/a	n/a	n/a	n/a	n/a	n/a	n/a	n/a	n/a
	#REF!		-	-	n/a	n/a	n/a	n/a	n/a	n/a	n/a	n/a	n/a	n/a	n/a	n/a	n/a	n/a	n/a	n/a	n/a	n/a	n/a	n/a	n/a	n/a	n/a	n/a	n/a	n/a	n/a	n/a	n/a	n/a	n/a	n/a	n/a	n/a	n/a	n/a	n/a	n/a	n/a	n/a	n/a	n/a	n/a	n/a	n/a
	#REF!		-	-	n/a	n/a	n/a	n/a	n/a	n/a	n/a	n/a	n/a	n/a	n/a	n/a	n/a	n/a	n/a	n/a	n/a	n/a	n/a	n/a	n/a	n/a	n/a	n/a	n/a	n/a	n/a	n/a	n/a	n/a	n/a	n/a	n/a	n/a	n/a	n/a	n/a	n/a	n/a	n/a	n/a	n/a	n/a	n/a	n/a
	#REF!		-	-	n/a	n/a	n/a	n/a	n/a	n/a	n/a	n/a	n/a	n/a	n/a	n/a	n/a	n/a	n/a	n/a	n/a	n/a	n/a	n/a	n/a	n/a	n/a	n/a	n/a	n/a	n/a	n/a	n/a	n/a	n/a	n/a	n/a	n/a	n/a	n/a	n/a	n/a	n/a	n/a	n/a	n/a	n/a	n/a	n/a
	#REF!		-	-	n/a	n/a	n/a	n/a	n/a	n/a	n/a	n/a	n/a	n/a	n/a	n/a	n/a	n/a	n/a	n/a	n/a	n/a	n/a	n/a	n/a	n/a	n/a	n/a	n/a	n/a	n/a	n/a	n/a	n/a	n/a	n/a	n/a	n/a	n/a	n/a	n/a	n/a	n/a	n/a	n/a	n/a	n/a	n/a	n/a
	#REF!		-	-	n/a	n/a	n/a	n/a	n/a	n/a	n/a	n/a	n/a	n/a	n/a	n/a	n/a	n/a	n/a	n/a	n/a	n/a	n/a	n/a	n/a	n/a	n/a	n/a	n/a	n/a	n/a	n/a	n/a	n/a	n/a	n/a	n/a	n/a	n/a	n/a	n/a	n/a	n/a	n/a	n/a	n/a	n/a	n/a	n/a
	#REF!		-	-	n/a	n/a	n/a	n/a	n/a	n/a	n/a	n/a	n/a	n/a	n/a	n/a	n/a	n/a	n/a	n/a	n/a	n/a	n/a	n/a	n/a	n/a	n/a	n/a	n/a	n/a	n/a	n/a	n/a	n/a	n/a	n/a	n/a	n/a	n/a	n/a	n/a	n/a	n/a	n/a	n/a	n/a	n/a	n/a	n/a
	#REF!		-	-	n/a	n/a	n/a	n/a	n/a	n/a	n/a	n/a	n/a	n/a	n/a	n/a	n/a	n/a	n/a	n/a	n/a	n/a	n/a	n/a	n/a	n/a	n/a	n/a	n/a	n/a	n/a	n/a	n/a	n/a	n/a	n/a	n/a	n/a	n/a	n/a	n/a	n/a	n/a	n/a	n/a	n/a	n/a	n/a	n/a
	#REF!		-	-	n/a	n/a	n/a	n/a	n/a	n/a	n/a	n/a	n/a	n/a	n/a	n/a	n/a	n/a	n/a	n/a	n/a	n/a	n/a	n/a	n/a	n/a	n/a	n/a	n/a	n/a	n/a	n/a	n/a	n/a	n/a	n/a	n/a	n/a	n/a	n/a	n/a	n/a	n/a	n/a	n/a	n/a	n/a	n/a	n/a
	#REF!		-	-	n/a	n/a	n/a	n/a	n/a	n/a	n/a	n/a	n/a	n/a	n/a	n/a	n/a	n/a	n/a	n/a	n/a	n/a	n/a	n/a	n/a	n/a	n/a	n/a	n/a	n/a	n/a	n/a	n/a	n/a	n/a	n/a	n/a	n/a	n/a	n/a	n/a	n/a	n/a	n/a	n/a	n/a	n/a	n/a	n/a
	#REF!		-	-	n/a	n/a	n/a	n/a	n/a	n/a	n/a	n/a	n/a	n/a	n/a	n/a	n/a	n/a	n/a	n/a	n/a	n/a	n/a	n/a	n/a	n/a	n/a	n/a	n/a	n/a	n/a	n/a	n/a	n/a	n/a	n/a	n/a	n/a	n/a	n/a	n/a	n/a	n/a	n/a	n/a	n/a	n/a	n/a	n/a
	#REF!		-	-	n/a	n/a	n/a	n/a	n/a	n/a	n/a	n/a	n/a	n/a	n/a	n/a	n/a	n/a	n/a	n/a	n/a	n/a	n/a	n/a	n/a	n/a	n/a	n/a	n/a	n/a	n/a	n/a	n/a	n/a	n/a	n/a	n/a	n/a	n/a	n/a	n/a	n/a	n/a	n/a	n/a	n/a	n/a	n/a	n/a
	#REF!		-	-	n/a	n/a	n/a	n/a	n/a	n/a	n/a	n/a	n/a	n/a	n/a	n/a	n/a	n/a	n/a	n/a	n/a	n/a	n/a	n/a	n/a	n/a	n/a	n/a	n/a	n/a	n/a	n/a	n/a	n/a	n/a	n/a	n/a	n/a	n/a	n/a	n/a	n/a	n/a	n/a	n/a	n/a	n/a	n/a	n/a
	#REF!		-	-	n/a	n/a	n/a	n/a	n/a	n/a	n/a	n/a	n/a	n/a	n/a	n/a	n/a	n/a	n/a	n/a	n/a	n/a	n/a	n/a	n/a	n/a	n/a	n/a	n/a	n/a	n/a	n/a	n/a	n/a	n/a	n/a	n/a	n/a	n/a	n/a	n/a	n/a	n/a	n/a	n/a	n/a	n/a	n/a	n/a
	#REF!		-	-	n/a	n/a	n/a	n/a	n/a	n/a	n/a	n/a	n/a	n/a	n/a	n/a	n/a	n/a	n/a	n/a	n/a	n/a	n/a	n/a	n/a	n/a	n/a	n/a	n/a	n/a	n/a	n/a	n/a	n/a	n/a	n/a	n/a	n/a	n/a	n/a	n/a	n/a	n/a	n/a	n/a	n/a	n/a	n/a	n/a
	#REF!		-	-	n/a	n/a	n/a	n/a	n/a	n/a	n/a	n/a	n/a	n/a	n/a	n/a	n/a	n/a	n/a	n/a	n/a	n/a	n/a	n/a	n/a	n/a	n/a	n/a	n/a	n/a	n/a	n/a	n/a	n/a	n/a	n/a	n/a	n/a	n/a	n/a	n/a	n/a	n/a	n/a	n/a	n/a	n/a	n/a	n/a
	#REF!		-	-	n/a	n/a	n/a	n/a	n/a	n/a	n/a	n/a	n/a	n/a	n/a	n/a	n/a	n/a	n/a	n/a	n/a	n/a	n/a	n/a	n/a	n/a	n/a	n/a	n/a	n/a	n/a	n/a	n/a	n/a	n/a	n/a	n/a	n/a	n/a	n/a	n/a	n/a	n/a	n/a	n/a	n/a	n/a	n/a	n/a
	#REF!		-	-	n/a	n/a	n/a	n/a	n/a	n/a	n/a	n/a	n/a	n/a	n/a	n/a	n/a	n/a	n/a	n/a	n/a	n/a	n/a	n/a	n/a	n/a	n/a	n/a	n/a	n/a	n/a	n/a	n/a	n/a	n/a	n/a	n/a	n/a	n/a	n/a	n/a	n/a	n/a	n/a	n/a	n/a	n/a	n/a	n/a
	#REF!		-	-	n/a	n/a	n/a	n/a	n/a	n/a	n/a	n/a	n/a	n/a	n/a	n/a	n/a	n/a	n/a	n/a	n/a	n/a	n/a	n/a	n/a	n/a	n/a	n/a	n/a	n/a	n/a	n/a	n/a	n/a	n/a	n/a	n/a	n/a	n/a	n/a	n/a	n/a	n/a	n/a	n/a	n/a	n/a	n/a	n/a
	#REF!		-	-	n/a	n/a	n/a	n/a	n/a	n/a	n/a	n/a	n/a	n/a	n/a	n/a	n/a	n/a	n/a	n/a	n/a	n/a	n/a	n/a	n/a	n/a	n/a	n/a	n/a	n/a	n/a	n/a	n/a	n/a	n/a	n/a	n/a	n/a	n/a	n/a	n/a	n/a	n/a	n/a	n/a	n/a	n/a	n/a	n/a
	#REF!		-	-	n/a	n/a	n/a	n/a	n/a	n/a	n/a	n/a	n/a	n/a	n/a	n/a	n/a	n/a	n/a	n/a	n/a	n/a	n/a	n/a	n/a	n/a	n/a	n/a	n/a	n/a	n/a	n/a	n/a	n/a	n/a	n/a	n/a	n/a	n/a	n/a	n/a	n/a	n/a	n/a	n/a	n/a	n/a	n/a	n/a
	#REF!		-	-	n/a	n/a	n/a	n/a	n/a	n/a	n/a	n/a	n/a	n/a	n/a	n/a	n/a	n/a	n/a	n/a	n/a	n/a	n/a	n/a	n/a	n/a	n/a	n/a	n/a	n/a	n/a	n/a	n/a	n/a	n/a	n/a	n/a	n/a	n/a	n/a	n/a	n/a	n/a	n/a	n/a	n/a	n/a	n/a	n/a
	#REF!		-	-	n/a	n/a	n/a	n/a	n/a	n/a	n/a	n/a	n/a	n/a	n/a	n/a	n/a	n/a	n/a	n/a	n/a	n/a	n/a	n/a	n/a	n/a	n/a	n/a	n/a	n/a	n/a	n/a	n/a	n/a	n/a	n/a	n/a	n/a	n/a	n/a	n/a	n/a	n/a	n/a	n/a	n/a	n/a	n/a	n/a
	#REF!		-	-	n/a	n/a	n/a	n/a	n/a	n/a	n/a	n/a	n/a	n/a	n/a	n/a	n/a	n/a	n/a	n/a	n/a	n/a	n/a	n/a	n/a	n/a	n/a	n/a	n/a	n/a	n/a	n/a	n/a	n/a	n/a	n/a	n/a	n/a	n/a	n/a	n/a	n/a	n/a	n/a	n/a	n/a	n/a	n/a	n/a
	#REF!		-	-	n/a	n/a	n/a	n/a	n/a	n/a	n/a	n/a	n/a	n/a	n/a	n/a	n/a	n/a	n/a	n/a	n/a	n/a	n/a	n/a	n/a	n/a	n/a	n/a	n/a	n/a	n/a	n/a	n/a	n/a	n/a	n/a	n/a	n/a	n/a	n/a	n/a	n/a	n/a	n/a	n/a	n/a	n/a	n/a	n/a
	#REF!		-	-	n/a	n/a	n/a	n/a	n/a	n/a	n/a	n/a	n/a	n/a	n/a	n/a	n/a	n/a	n/a	n/a	n/a	n/a	n/a	n/a	n/a	n/a	n/a	n/a	n/a	n/a	n/a	n/a	n/a	n/a	n/a	n/a	n/a	n/a	n/a	n/a	n/a	n/a	n/a	n/a	n/a	n/a	n/a	n/a	n/a
	#REF!		-	-	n/a	n/a	n/a	n/a	n/a	n/a	n/a	n/a	n/a	n/a	n/a	n/a	n/a	n/a	n/a	n/a	n/a	n/a	n/a	n/a	n/a	n/a	n/a	n/a	n/a	n/a	n/a	n/a	n/a	n/a	n/a	n/a	n/a	n/a	n/a	n/a	n/a	n/a	n/a	n/a	n/a	n/a	n/a	n/a	n/a
	#REF!		-	-	n/a	n/a	n/a	n/a	n/a	n/a	n/a	n/a	n/a	n/a	n/a	n/a	n/a	n/a	n/a	n/a	n/a	n/a	n/a	n/a	n/a	n/a	n/a	n/a	n/a	n/a	n/a	n/a	n/a	n/a	n/a	n/a	n/a	n/a	n/a	n/a	n/a	n/a	n/a	n/a	n/a	n/a	n/a	n/a	n/a
	#REF!		-	-	n/a	n/a	n/a	n/a	n/a	n/a	n/a	n/a	n/a	n/a	n/a	n/a	n/a	n/a	n/a	n/a	n/a	n/a	n/a	n/a	n/a	n/a	n/a	n/a	n/a	n/a	n/a	n/a	n/a	n/a	n/a	n/a	n/a	n/a	n/a	n/a	n/a	n/a	n/a	n/a	n/a	n/a	n/a	n/a	n/a
	#REF!		-	-	n/a	n/a	n/a	n/a	n/a	n/a	n/a	n/a	n/a	n/a	n/a	n/a	n/a	n/a	n/a	n/a	n/a	n/a	n/a	n/a	n/a	n/a	n/a	n/a	n/a	n/a	n/a	n/a	n/a	n/a	n/a	n/a	n/a	n/a	n/a	n/a	n/a	n/a	n/a	n/a	n/a	n/a	n/a	n/a	n/a
	#REF!		-	-	n/a	n/a	n/a	n/a	n/a	n/a	n/a	n/a	n/a	n/a	n/a	n/a	n/a	n/a	n/a	n/a	n/a	n/a	n/a	n/a	n/a	n/a	n/a	n/a	n/a	n/a	n/a	n/a	n/a	n/a	n/a	n/a	n/a	n/a	n/a	n/a	n/a	n/a	n/a	n/a	n/a	n/a	n/a	n/a	n/a
	#REF!		-	-	n/a	n/a	n/a	n/a	n/a	n/a	n/a	n/a	n/a	n/a	n/a	n/a	n/a	n/a	n/a	n/a	n/a	n/a	n/a	n/a	n/a	n/a	n/a	n/a	n/a	n/a	n/a	n/a	n/a	n/a	n/a	n/a	n/a	n/a	n/a	n/a	n/a	n/a	n/a	n/a	n/a	n/a	n/a	n/a	n/a
	#REF!		-	-	n/a	n/a	n/a	n/a	n/a	n/a	n/a	n/a	n/a	n/a	n/a	n/a	n/a	n/a	n/a	n/a	n/a	n/a	n/a	n/a	n/a	n/a	n/a	n/a	n/a	n/a	n/a	n/a	n/a	n/a	n/a	n/a	n/a	n/a	n/a	n/a	n/a	n/a	n/a	n/a	n/a	n/a	n/a	n/a	n/a
	#REF!		-	-	n/a	n/a	n/a	n/a	n/a	n/a	n/a	n/a	n/a	n/a	n/a	n/a	n/a	n/a	n/a	n/a	n/a	n/a	n/a	n/a	n/a	n/a	n/a	n/a	n/a	n/a	n/a	n/a	n/a	n/a	n/a	n/a	n/a	n/a	n/a	n/a	n/a	n/a	n/a	n/a	n/a	n/a	n/a	n/a	n/a
	#REF!		-	-	n/a	n/a	n/a	n/a	n/a	n/a	n/a	n/a	n/a	n/a	n/a	n/a	n/a	n/a	n/a	n/a	n/a	n/a	n/a	n/a	n/a	n/a	n/a	n/a	n/a	n/a	n/a	n/a	n/a	n/a	n/a	n/a	n/a	n/a	n/a	n/a	n/a	n/a	n/a	n/a	n/a	n/a	n/a	n/a	n/a
	#REF!		-	-	n/a	n/a	n/a	n/a	n/a	n/a	n/a	n/a	n/a	n/a	n/a	n/a	n/a	n/a	n/a	n/a	n/a	n/a	n/a	n/a	n/a	n/a	n/a	n/a	n/a	n/a	n/a	n/a	n/a	n/a	n/a	n/a	n/a	n/a	n/a	n/a	n/a	n/a	n/a	n/a	n/a	n/a	n/a	n/a	n/a
	#REF!		-	-	n/a	n/a	n/a	n/a	n/a	n/a	n/a	n/a	n/a	n/a	n/a	n/a	n/a	n/a	n/a	n/a	n/a	n/a	n/a	n/a	n/a	n/a	n/a	n/a	n/a	n/a	n/a	n/a	n/a	n/a	n/a	n/a	n/a	n/a	n/a	n/a	n/a	n/a	n/a	n/a	n/a	n/a	n/a	n/a	n/a
	#REF!		-	-	n/a	n/a	n/a	n/a	n/a	n/a	n/a	n/a	n/a	n/a	n/a	n/a	n/a	n/a	n/a	n/a	n/a	n/a	n/a	n/a	n/a	n/a	n/a	n/a	n/a	n/a	n/a	n/a	n/a	n/a	n/a	n/a	n/a	n/a	n/a	n/a	n/a	n/a	n/a	n/a	n/a	n/a	n/a	n/a	n/a
	#REF!		-	-	n/a	n/a	n/a	n/a	n/a	n/a	n/a	n/a	n/a	n/a	n/a	n/a	n/a	n/a	n/a	n/a	n/a	n/a	n/a	n/a	n/a	n/a	n/a	n/a	n/a	n/a	n/a	n/a	n/a	n/a	n/a	n/a	n/a	n/a	n/a	n/a	n/a	n/a	n/a	n/a	n/a	n/a	n/a	n/a	n/a
	#REF!		-	-	n/a	n/a	n/a	n/a	n/a	n/a	n/a	n/a	n/a	n/a	n/a	n/a	n/a	n/a	n/a	n/a	n/a	n/a	n/a	n/a	n/a	n/a	n/a	n/a	n/a	n/a	n/a	n/a	n/a	n/a	n/a	n/a	n/a	n/a	n/a	n/a	n/a	n/a	n/a	n/a	n/a	n/a	n/a	n/a	n/a
	#REF!		-	-	n/a	n/a	n/a	n/a	n/a	n/a	n/a	n/a	n/a	n/a	n/a	n/a	n/a	n/a	n/a	n/a	n/a	n/a	n/a	n/a	n/a	n/a	n/a	n/a	n/a	n/a	n/a	n/a	n/a	n/a	n/a	n/a	n/a	n/a	n/a	n/a	n/a	n/a	n/a	n/a	n/a	n/a	n/a	n/a	n/a
	#REF!		-	-	n/a	n/a	n/a	n/a	n/a	n/a	n/a	n/a	n/a	n/a	n/a	n/a	n/a	n/a	n/a	n/a	n/a	n/a	n/a	n/a	n/a	n/a	n/a	n/a	n/a	n/a	n/a	n/a	n/a	n/a	n/a	n/a	n/a	n/a	n/a	n/a	n/a	n/a	n/a	n/a	n/a	n/a	n/a	n/a	n/a
	#REF!		-	-	n/a	n/a	n/a	n/a	n/a	n/a	n/a	n/a	n/a	n/a	n/a	n/a	n/a	n/a	n/a	n/a	n/a	n/a	n/a	n/a	n/a	n/a	n/a	n/a	n/a	n/a	n/a	n/a	n/a	n/a	n/a	n/a	n/a	n/a	n/a	n/a	n/a	n/a	n/a	n/a	n/a	n/a	n/a	n/a	n/a
	#REF!		-	-	n/a	n/a	n/a	n/a	n/a	n/a	n/a	n/a	n/a	n/a	n/a	n/a	n/a	n/a	n/a	n/a	n/a	n/a	n/a	n/a	n/a	n/a	n/a	n/a	n/a	n/a	n/a	n/a	n/a	n/a	n/a	n/a	n/a	n/a	n/a	n/a	n/a	n/a	n/a	n/a	n/a	n/a	n/a	n/a	n/a
	#REF!		-	-	n/a	n/a	n/a	n/a	n/a	n/a	n/a	n/a	n/a	n/a	n/a	n/a	n/a	n/a	n/a	n/a	n/a	n/a	n/a	n/a	n/a	n/a	n/a	n/a	n/a	n/a	n/a	n/a	n/a	n/a	n/a	n/a	n/a	n/a	n/a	n/a	n/a	n/a	n/a	n/a	n/a	n/a	n/a	n/a	n/a
	#REF!		-	-	n/a	n/a	n/a	n/a	n/a	n/a	n/a	n/a	n/a	n/a	n/a	n/a	n/a	n/a	n/a	n/a	n/a	n/a	n/a	n/a	n/a	n/a	n/a	n/a	n/a	n/a	n/a	n/a	n/a	n/a	n/a	n/a	n/a	n/a	n/a	n/a	n/a	n/a	n/a	n/a	n/a	n/a	n/a	n/a	n/a
	#REF!		-	-	n/a	n/a	n/a	n/a	n/a	n/a	n/a	n/a	n/a	n/a	n/a	n/a	n/a	n/a	n/a	n/a	n/a	n/a	n/a	n/a	n/a	n/a	n/a	n/a	n/a	n/a	n/a	n/a	n/a	n/a	n/a	n/a	n/a	n/a	n/a	n/a	n/a	n/a	n/a	n/a	n/a	n/a	n/a	n/a	n/a
	#REF!		-	-	n/a	n/a	n/a	n/a	n/a	n/a	n/a	n/a	n/a	n/a	n/a	n/a	n/a	n/a	n/a	n/a	n/a	n/a	n/a	n/a	n/a	n/a	n/a	n/a	n/a	n/a	n/a	n/a	n/a	n/a	n/a	n/a	n/a	n/a	n/a	n/a	n/a	n/a	n/a	n/a	n/a	n/a	n/a	n/a	n/a
	#REF!		-	-	n/a	n/a	n/a	n/a	n/a	n/a	n/a	n/a	n/a	n/a	n/a	n/a	n/a	n/a	n/a	n/a	n/a	n/a	n/a	n/a	n/a	n/a	n/a	n/a	n/a	n/a	n/a	n/a	n/a	n/a	n/a	n/a	n/a	n/a	n/a	n/a	n/a	n/a	n/a	n/a	n/a	n/a	n/a	n/a	n/a
	#REF!		-	-	n/a	n/a	n/a	n/a	n/a	n/a	n/a	n/a	n/a	n/a	n/a	n/a	n/a	n/a	n/a	n/a	n/a	n/a	n/a	n/a	n/a	n/a	n/a	n/a	n/a	n/a	n/a	n/a	n/a	n/a	n/a	n/a	n/a	n/a	n/a	n/a	n/a	n/a	n/a	n/a	n/a	n/a	n/a	n/a	n/a
	#REF!		-	-	n/a	n/a	n/a	n/a	n/a	n/a	n/a	n/a	n/a	n/a	n/a	n/a	n/a	n/a	n/a	n/a	n/a	n/a	n/a	n/a	n/a	n/a	n/a	n/a	n/a	n/a	n/a	n/a	n/a	n/a	n/a	n/a	n/a	n/a	n/a	n/a	n/a	n/a	n/a	n/a	n/a	n/a	n/a	n/a	n/a
	#REF!		-	-	n/a	n/a	n/a	n/a	n/a	n/a	n/a	n/a	n/a	n/a	n/a	n/a	n/a	n/a	n/a	n/a	n/a	n/a	n/a	n/a	n/a	n/a	n/a	n/a	n/a	n/a	n/a	n/a	n/a	n/a	n/a	n/a	n/a	n/a	n/a	n/a	n/a	n/a	n/a	n/a	n/a	n/a	n/a	n/a	n/a
	#REF!		-	-	n/a	n/a	n/a	n/a	n/a	n/a	n/a	n/a	n/a	n/a	n/a	n/a	n/a	n/a	n/a	n/a	n/a	n/a	n/a	n/a	n/a	n/a	n/a	n/a	n/a	n/a	n/a	n/a	n/a	n/a	n/a	n/a	n/a	n/a	n/a	n/a	n/a	n/a	n/a	n/a	n/a	n/a	n/a	n/a	n/a
	#REF!		-	-	n/a	n/a	n/a	n/a	n/a	n/a	n/a	n/a	n/a	n/a	n/a	n/a	n/a	n/a	n/a	n/a	n/a	n/a	n/a	n/a	n/a	n/a	n/a	n/a	n/a	n/a	n/a	n/a	n/a	n/a	n/a	n/a	n/a	n/a	n/a	n/a	n/a	n/a	n/a	n/a	n/a	n/a	n/a	n/a	n/a
	#REF!		-	-	n/a	n/a	n/a	n/a	n/a	n/a	n/a	n/a	n/a	n/a	n/a	n/a	n/a	n/a	n/a	n/a	n/a	n/a	n/a	n/a	n/a	n/a	n/a	n/a	n/a	n/a	n/a	n/a	n/a	n/a	n/a	n/a	n/a	n/a	n/a	n/a	n/a	n/a	n/a	n/a	n/a	n/a	n/a	n/a	n/a
	#REF!		-	-	n/a	n/a	n/a	n/a	n/a	n/a	n/a	n/a	n/a	n/a	n/a	n/a	n/a	n/a	n/a	n/a	n/a	n/a	n/a	n/a	n/a	n/a	n/a	n/a	n/a	n/a	n/a	n/a	n/a	n/a	n/a	n/a	n/a	n/a	n/a	n/a	n/a	n/a	n/a	n/a	n/a	n/a	n/a	n/a	n/a
	#REF!		-	-	n/a	n/a	n/a	n/a	n/a	n/a	n/a	n/a	n/a	n/a	n/a	n/a	n/a	n/a	n/a	n/a	n/a	n/a	n/a	n/a	n/a	n/a	n/a	n/a	n/a	n/a	n/a	n/a	n/a	n/a	n/a	n/a	n/a	n/a	n/a	n/a	n/a	n/a	n/a	n/a	n/a	n/a	n/a	n/a	n/a
	#REF!		-	-	n/a	n/a	n/a	n/a	n/a	n/a	n/a	n/a	n/a	n/a	n/a	n/a	n/a	n/a	n/a	n/a	n/a	n/a	n/a	n/a	n/a	n/a	n/a	n/a	n/a	n/a	n/a	n/a	n/a	n/a	n/a	n/a	n/a	n/a	n/a	n/a	n/a	n/a	n/a	n/a	n/a	n/a	n/a	n/a	n/a
	#REF!		-	-	n/a	n/a	n/a	n/a	n/a	n/a	n/a	n/a	n/a	n/a	n/a	n/a	n/a	n/a	n/a	n/a	n/a	n/a	n/a	n/a	n/a	n/a	n/a	n/a	n/a	n/a	n/a	n/a	n/a	n/a	n/a	n/a	n/a	n/a	n/a	n/a	n/a	n/a	n/a	n/a	n/a	n/a	n/a	n/a	n/a
	#REF!		-	-	n/a	n/a	n/a	n/a	n/a	n/a	n/a	n/a	n/a	n/a	n/a	n/a	n/a	n/a	n/a	n/a	n/a	n/a	n/a	n/a	n/a	n/a	n/a	n/a	n/a	n/a	n/a	n/a	n/a	n/a	n/a	n/a	n/a	n/a	n/a	n/a	n/a	n/a	n/a	n/a	n/a	n/a	n/a	n/a	n/a
	#REF!		-	-	n/a	n/a	n/a	n/a	n/a	n/a	n/a	n/a	n/a	n/a	n/a	n/a	n/a	n/a	n/a	n/a	n/a	n/a	n/a	n/a	n/a	n/a	n/a	n/a	n/a	n/a	n/a	n/a	n/a	n/a	n/a	n/a	n/a	n/a	n/a	n/a	n/a	n/a	n/a	n/a	n/a	n/a	n/a	n/a	n/a
	#REF!		-	-	n/a	n/a	n/a	n/a	n/a	n/a	n/a	n/a	n/a	n/a	n/a	n/a	n/a	n/a	n/a	n/a	n/a	n/a	n/a	n/a	n/a	n/a	n/a	n/a	n/a	n/a	n/a	n/a	n/a	n/a	n/a	n/a	n/a	n/a	n/a	n/a	n/a	n/a	n/a	n/a	n/a	n/a	n/a	n/a	n/a
	#REF!		-	-	n/a	n/a	n/a	n/a	n/a	n/a	n/a	n/a	n/a	n/a	n/a	n/a	n/a	n/a	n/a	n/a	n/a	n/a	n/a	n/a	n/a	n/a	n/a	n/a	n/a	n/a	n/a	n/a	n/a	n/a	n/a	n/a	n/a	n/a	n/a	n/a	n/a	n/a	n/a	n/a	n/a	n/a	n/a	n/a	n/a
	#REF!		-	-	n/a	n/a	n/a	n/a	n/a	n/a	n/a	n/a	n/a	n/a	n/a	n/a	n/a	n/a	n/a	n/a	n/a	n/a	n/a	n/a	n/a	n/a	n/a	n/a	n/a	n/a	n/a	n/a	n/a	n/a	n/a	n/a	n/a	n/a	n/a	n/a	n/a	n/a	n/a	n/a	n/a	n/a	n/a	n/a	n/a
	#REF!		-	-	n/a	n/a	n/a	n/a	n/a	n/a	n/a	n/a	n/a	n/a	n/a	n/a	n/a	n/a	n/a	n/a	n/a	n/a	n/a	n/a	n/a	n/a	n/a	n/a	n/a	n/a	n/a	n/a	n/a	n/a	n/a	n/a	n/a	n/a	n/a	n/a	n/a	n/a	n/a	n/a	n/a	n/a	n/a	n/a	n/a
	#REF!		-	-	n/a	n/a	n/a	n/a	n/a	n/a	n/a	n/a	n/a	n/a	n/a	n/a	n/a	n/a	n/a	n/a	n/a	n/a	n/a	n/a	n/a	n/a	n/a	n/a	n/a	n/a	n/a	n/a	n/a	n/a	n/a	n/a	n/a	n/a	n/a	n/a	n/a	n/a	n/a	n/a	n/a	n/a	n/a	n/a	n/a
	#REF!		-	-	n/a	n/a	n/a	n/a	n/a	n/a	n/a	n/a	n/a	n/a	n/a	n/a	n/a	n/a	n/a	n/a	n/a	n/a	n/a	n/a	n/a	n/a	n/a	n/a	n/a	n/a	n/a	n/a	n/a	n/a	n/a	n/a	n/a	n/a	n/a	n/a	n/a	n/a	n/a	n/a	n/a	n/a	n/a	n/a	n/a
	#REF!		-	-	n/a	n/a	n/a	n/a	n/a	n/a	n/a	n/a	n/a	n/a	n/a	n/a	n/a	n/a	n/a	n/a	n/a	n/a	n/a	n/a	n/a	n/a	n/a	n/a	n/a	n/a	n/a	n/a	n/a	n/a	n/a	n/a	n/a	n/a	n/a	n/a	n/a	n/a	n/a	n/a	n/a	n/a	n/a	n/a	n/a
	#REF!		-	-	n/a	n/a	n/a	n/a	n/a	n/a	n/a	n/a	n/a	n/a	n/a	n/a	n/a	n/a	n/a	n/a	n/a	n/a	n/a	n/a	n/a	n/a	n/a	n/a	n/a	n/a	n/a	n/a	n/a	n/a	n/a	n/a	n/a	n/a	n/a	n/a	n/a	n/a	n/a	n/a	n/a	n/a	n/a	n/a	n/a
	#REF!		-	-	n/a	n/a	n/a	n/a	n/a	n/a	n/a	n/a	n/a	n/a	n/a	n/a	n/a	n/a	n/a	n/a	n/a	n/a	n/a	n/a	n/a	n/a	n/a	n/a	n/a	n/a	n/a	n/a	n/a	n/a	n/a	n/a	n/a	n/a	n/a	n/a	n/a	n/a	n/a	n/a	n/a	n/a	n/a	n/a	n/a
	#REF!		-	-	n/a	n/a	n/a	n/a	n/a	n/a	n/a	n/a	n/a	n/a	n/a	n/a	n/a	n/a	n/a	n/a	n/a	n/a	n/a	n/a	n/a	n/a	n/a	n/a	n/a	n/a	n/a	n/a	n/a	n/a	n/a	n/a	n/a	n/a	n/a	n/a	n/a	n/a	n/a	n/a	n/a	n/a	n/a	n/a	n/a
	#REF!		-	-	n/a	n/a	n/a	n/a	n/a	n/a	n/a	n/a	n/a	n/a	n/a	n/a	n/a	n/a	n/a	n/a	n/a	n/a	n/a	n/a	n/a	n/a	n/a	n/a	n/a	n/a	n/a	n/a	n/a	n/a	n/a	n/a	n/a	n/a	n/a	n/a	n/a	n/a	n/a	n/a	n/a	n/a	n/a	n/a	n/a
	#REF!		-	-	n/a	n/a	n/a	n/a	n/a	n/a	n/a	n/a	n/a	n/a	n/a	n/a	n/a	n/a	n/a	n/a	n/a	n/a	n/a	n/a	n/a	n/a	n/a	n/a	n/a	n/a	n/a	n/a	n/a	n/a	n/a	n/a	n/a	n/a	n/a	n/a	n/a	n/a	n/a	n/a	n/a	n/a	n/a	n/a	n/a
	#REF!		-	-	n/a	n/a	n/a	n/a	n/a	n/a	n/a	n/a	n/a	n/a	n/a	n/a	n/a	n/a	n/a	n/a	n/a	n/a	n/a	n/a	n/a	n/a	n/a	n/a	n/a	n/a	n/a	n/a	n/a	n/a	n/a	n/a	n/a	n/a	n/a	n/a	n/a	n/a	n/a	n/a	n/a	n/a	n/a	n/a	n/a
	#REF!		-	-	n/a	n/a	n/a	n/a	n/a	n/a	n/a	n/a	n/a	n/a	n/a	n/a	n/a	n/a	n/a	n/a	n/a	n/a	n/a	n/a	n/a	n/a	n/a	n/a	n/a	n/a	n/a	n/a	n/a	n/a	n/a	n/a	n/a	n/a	n/a	n/a	n/a	n/a	n/a	n/a	n/a	n/a	n/a	n/a	n/a
	#REF!		-	-	n/a	n/a	n/a	n/a	n/a	n/a	n/a	n/a	n/a	n/a	n/a	n/a	n/a	n/a	n/a	n/a	n/a	n/a	n/a	n/a	n/a	n/a	n/a	n/a	n/a	n/a	n/a	n/a	n/a	n/a	n/a	n/a	n/a	n/a	n/a	n/a	n/a	n/a	n/a	n/a	n/a	n/a	n/a	n/a	n/a
	#REF!		-	-	n/a	n/a	n/a	n/a	n/a	n/a	n/a	n/a	n/a	n/a	n/a	n/a	n/a	n/a	n/a	n/a	n/a	n/a	n/a	n/a	n/a	n/a	n/a	n/a	n/a	n/a	n/a	n/a	n/a	n/a	n/a	n/a	n/a	n/a	n/a	n/a	n/a	n/a	n/a	n/a	n/a	n/a	n/a	n/a	n/a
	#REF!		-	-	n/a	n/a	n/a	n/a	n/a	n/a	n/a	n/a	n/a	n/a	n/a	n/a	n/a	n/a	n/a	n/a	n/a	n/a	n/a	n/a	n/a	n/a	n/a	n/a	n/a	n/a	n/a	n/a	n/a	n/a	n/a	n/a	n/a	n/a	n/a	n/a	n/a	n/a	n/a	n/a	n/a	n/a	n/a	n/a	n/a
	#REF!		-	-	n/a	n/a	n/a	n/a	n/a	n/a	n/a	n/a	n/a	n/a	n/a	n/a	n/a	n/a	n/a	n/a	n/a	n/a	n/a	n/a	n/a	n/a	n/a	n/a	n/a	n/a	n/a	n/a	n/a	n/a	n/a	n/a	n/a	n/a	n/a	n/a	n/a	n/a	n/a	n/a	n/a	n/a	n/a	n/a	n/a
	#REF!		-	-	n/a	n/a	n/a	n/a	n/a	n/a	n/a	n/a	n/a	n/a	n/a	n/a	n/a	n/a	n/a	n/a	n/a	n/a	n/a	n/a	n/a	n/a	n/a	n/a	n/a	n/a	n/a	n/a	n/a	n/a	n/a	n/a	n/a	n/a	n/a	n/a	n/a	n/a	n/a	n/a	n/a	n/a	n/a	n/a	n/a
	#REF!		-	-	n/a	n/a	n/a	n/a	n/a	n/a	n/a	n/a	n/a	n/a	n/a	n/a	n/a	n/a	n/a	n/a	n/a	n/a	n/a	n/a	n/a	n/a	n/a	n/a	n/a	n/a	n/a	n/a	n/a	n/a	n/a	n/a	n/a	n/a	n/a	n/a	n/a	n/a	n/a	n/a	n/a	n/a	n/a	n/a	n/a
[truncated: 54 more columns]

## Sheet: SI.COIN.Correlation
					CORRELATIONS - OUTLIER FREE DATASET
					High and negative correlation	-0.5
					High and positive correlation	0.5
					Highly collinear, same sub-pillar	0.92
					Prospective weights		1	1	1	1	1	1	1	1	1	1	1	1	1	1	1	1	1	1	1	1	1	1	1	1	1	0.5	0.5	1	0	1	1	1	1	1	0	1	1	1	1	1	0	1	1
					Initial weights		1	1	1	1	1	1	1	1	1	1	1	1	1	1	1	1	1	1	1	1	1	1	1	1	1	1	1	1	1	1	1	1	1	1	1	1	1	1	1	1	1	1	1
					Different sub-index		si.1	si.1	si.2	si.1	si.1	si.1	si.1	si.1	si.1	si.1	si.2	si.2	si.2	si.2	si.2	si.2	si.2	si.2	si.2	si.2	si.2	si.3	si.3	si.3	si.3	si.3	si.3	si.3	si.3	si.3	si.3	si.3	si.3	si.3	si.3	si.3	si.3	si.3	si.3	si.3	si.3	si.4	si.4
					Same pillar		p.01	p.01	p.01	p.01	p.01	p.02	p.02	p.02	p.02	p.03	p.04	p.04	p.04	p.04	p.05	p.05	p.05	p.05	p.05	p.05	p.05	p.06	p.06	p.06	p.06	p.06	p.06	p.06	p.06	p.06	p.06	p.06	p.07	p.07	p.07	p.07	p.07	p.07	p.07	p.08	p.08	p.08	p.08
					Same sub-pillar		sp.01	sp.01	sp.01	sp.02	sp.02	sp.03	sp.03	sp.03	sp.03	sp.04	sp.05	sp.06	sp.07	sp.07	sp.08	sp.08	sp.09	sp.09	sp.10	sp.11	sp.12	sp.13	sp.13	sp.14	sp.14	sp.15	sp.15	sp.15	sp.16	sp.16	sp.16	sp.16	sp.17	sp.17	sp.17	sp.17	sp.18	sp.18	sp.18	sp.19	sp.19	sp.20	sp.22
					Direction (good = 1, bad = -1)		1	-1	-1	1	1	-1	1	1	1	1	1	-1	1	1	-1	1	-1	-1	-1	1	1	1	1	1	1	1	1	1	1	-1	1	1	1	1	1	1	1	1	1	1	1	-1	-1
					Name		Average PV output (Kwh_Kw Installed Capacity)	Standard Deviation in PV output (Kwh_Kw Installed Capacity)	Seasonality- Standard deviation in average monthly irraddiation across the year	Wind Resource divided by Solar PV output (Gwh/year)	Biomass Resource (ethanol from viable Sugarcane plots) divide by Solar PV output (Gwh/year)	Grid Penetration (% Population inside 5km of existing grid infrastructure)	Average distance from optimised mini-grid locations to existing grid infrastructure	Power outages in firms in a typical month	Value lost due to electrical outages (% of sales for affected firms)	C02 emissions avoided by PV mini-grid from model divided by population	Rural Population (%total population)	Rural Access to electricty (% Rural population)	Percieved availability of skilled employees	Consumer Knowledge (Lighting Africa awareness campaign)	Country average life expectancy at birth	Respiratory disease incidence (per 100 000 population)	Education Attainment (harmonized test scores)	Primary Completion rate (% population)	Unemploymetn Rate (Female to male ratio)	Estimated number of jobs created (divided by labour force population)	Food security prevalence of undernourishment (% Population)	Political Stability and Absence of Violence	Control of Corruption	Publicised Laws	Complaint redress mechanisims	Gov. Reg. effectivly enforced	Due Process is respected	Property Rights: No unlawful expropriation without adaqute compensation	Business Regulatory Environment	Project Development Barriers	Absence of Restrictions on Foreign Investment	Robustness of Banks	Light Handed regulatory framework	Off Grid Finacing Facilities	Rural Electification Programme	PAYG availabilty	Transparent Grid Extension Plan	Mini-grids: Concessions	Off-grid energy access target	Tariff deregulation	Tax/ Duty Reductions	WACC	Inflation
					Name	Indicator	ind.01	ind.02	ind.03	ind.04	ind.05	ind.06	ind.07	ind.08	ind.09	ind.10	ind.11	ind.12	ind.13	ind.14	ind.15	ind.16	ind.17	ind.18	ind.19	ind.20	ind.21	ind.22	ind.23	ind.24	ind.25	ind.26	ind.27	ind.28	ind.29	ind.30	ind.31	ind.32	ind.33	ind.34	ind.35	ind.36	ind.37	ind.38	ind.39	ind.40	ind.41	ind.42	ind.43
	si.1	p.01	sp.01	1	Average PV output (Kwh_Kw Installed Capacity)	ind.01	1	-0.0793299	0.18735	0.266683	-0.531507	0.17224	0.174941	-0.217113	-0.183406	0.205227	0.225464	0.0639346	-0.0958999	0.0674682	-0.0760985	-0.0723995	0.118221	0.0687284	-0.028955	0.224505	0.0502258	-0.108061	0.0550297	-0.0158267	-0.0180471	-0.15015	-0.111626	-0.083321	0.0321164	-0.282132	-0.356324	-0.0887079	-0.328486	-0.169977	-0.0288535	-0.296121	-0.0290285	-0.382045	-0.0568927	-0.086551	-0.202987	0.206813	-0.0647163
	si.1	p.01	sp.01	-1	Standard Deviation in PV output (Kwh_Kw Installed Capacity)	ind.02	-0.0793299	1	-0.135355	0.15515	-0.347325	-0.0704939	-0.328774	-0.20046	-0.319417	-0.084641	0.00407592	0.0967279	-0.221266	-0.253824	0.092723	0.0990039	-0.17824	0.120134	0.218433	-0.00341395	0.0599952	0.231222	0.120647	-0.0372602	-0.164539	0.19508	0.101795	0.0916397	-0.00872634	-0.0691441	0.0941593	0.101049	0.178414	0.0479341	-0.0011171	-0.12561	-0.112714	0.185183	0.26106	0.00855934	0.0284666	-0.100531	0.112308
	si.2	p.01	sp.01	-1	Seasonality- Standard deviation in average monthly irraddiation across the year	ind.03	0.18735	-0.135355	1	0.218497	0.241989	-0.00515776	0.105402	-0.284326	-0.324806	-0.0603155	0.0117582	-0.0837735	-0.227876	-0.0159787	-0.3561	-0.468764	-0.123741	0.0152876	-0.113095	-0.0890465	-0.0234753	0.125146	0.140252	0.34383	0.106352	-0.0875599	-0.182877	0.0092726	0.0279162	-0.620335	-0.099617	-0.159428	-0.249876	0.0157698	0.0306138	-0.221795	0.0877527	0.034391	0.0136941	0.131557	-0.0773981	0.03562	0.331042
	si.1	p.01	sp.02	1	Wind Resource divided by Solar PV output (Gwh/year)	ind.04	0.266683	0.15515	0.218497	1	-0.297295	-0.0175824	-0.0376576	-0.249579	-0.362428	-0.0871184	-0.105462	-0.27742	0.0379446	-0.135114	-0.141823	-0.32876	-0.499644	-0.101054	-0.0329076	0.094433	-0.0253376	0.030933	-0.039859	0.423189	0.270345	0.257313	-0.112305	0.132243	-0.256828	-0.339563	0.0161083	0.226745	-0.150575	0.102642	0.00383704	-0.0127377	-0.0729435	-0.149133	-0.13807	0.166924	-0.0151365	0.377199	0.178716
	si.1	p.01	sp.02	1	Biomass Resource (ethanol from viable Sugarcane plots) divide by Solar PV output (Gwh/year)	ind.05	-0.531507	-0.347325	0.241989	-0.297295	1	-0.0853471	0.149357	-0.0493291	0.1574	-0.129657	-0.180372	0.120492	0.256813	-0.0319662	0.0157196	-0.0480218	0.0394705	0.176826	-0.182553	-0.157966	0.165634	-0.118519	-0.320958	-0.22341	0.0492697	-0.241567	-0.0262143	-0.0422662	-0.102449	-0.147444	0.199243	-0.038149	0.00604572	-0.0100248	-0.0439531	0.0490105	0.124448	0.145415	-0.0833332	0.0158038	-0.0391599	-0.246166	0.159079
	si.1	p.02	sp.03	-1	Grid Penetration (% Population inside 5km of existing grid infrastructure)	ind.06	0.17224	-0.0704939	-0.00515776	-0.0175824	-0.0853471	1	0.599589	0.0674531	0.294939	0.953898	0.386997	0.442613	-0.186439	0.0253067	0.291464	0.296747	0.289644	0.423058	0.042978	0.850496	0.488666	-0.508544	-0.537406	-0.206605	-0.180988	-0.346778	-0.443858	-0.502589	-0.364007	-0.366606	-0.383661	-0.430861	-0.310252	-0.246962	-0.323268	-0.28328	-0.268885	-0.266781	-0.327394	0.00882441	-0.118656	-0.205703	-0.291943
	si.1	p.02	sp.03	1	Average distance from optimised mini-grid locations to existing grid infrastructure	ind.07	0.174941	-0.328774	0.105402	-0.0376576	0.149357	0.599589	1	0.132	0.382896	0.641943	0.000965263	0.23571	-0.041328	-0.0969744	0.233758	0.0959515	0.229985	0.281744	-0.0758987	0.622844	0.439423	-0.438461	-0.474498	-0.0515023	-0.072366	-0.41892	-0.189671	-0.399566	-0.23436	-0.192373	-0.350072	-0.380714	-0.351701	-0.528411	-0.399603	-0.442166	-0.114273	-0.295476	-0.365944	-0.0580112	-0.275804	-0.0773661	-0.273868
	si.1	p.02	sp.03	1	Power outages in firms in a typical month	ind.08	-0.217113	-0.20046	-0.284326	-0.249579	-0.0493291	0.0674531	0.132	1	0.5219	0.0398677	-0.0234746	0.137885	0.174444	0.221013	0.314399	0.443873	0.259823	0.0764477	0.153205	0.0592669	-0.066033	-0.311438	-0.145629	0.0192694	-0.0969533	-0.006286	-0.0854763	-0.178621	0.140746	0.261932	0.247333	0.0290541	0.180219	-0.0377255	-0.102949	-0.0170153	0.046859	0.0532084	-0.226259	0.0846977	-0.0198108	-0.133851	-0.19488
	si.1	p.02	sp.03	1	Value lost due to electrical outages (% of sales for affected firms)	ind.09	-0.183406	-0.319417	-0.324806	-0.362428	0.1574	0.294939	0.382896	0.5219	1	0.293023	-0.111633	0.060679	0.227381	0.199984	0.428694	0.345592	0.448221	0.169432	-0.0759008	0.201728	0.249	-0.256413	-0.258531	-0.219526	0.207253	-0.103739	-0.0331785	-0.090595	-0.0396869	0.192861	0.104917	0.0664373	-0.144587	-0.191882	-0.337181	0.0982157	-0.00449622	-0.208758	-0.330535	-0.0509449	0.0780456	-0.285013	-0.546095
	si.1	p.03	sp.04	1	C02 emissions avoided by PV mini-grid from model divided by population	ind.10	0.205227	-0.084641	-0.0603155	-0.0871184	-0.129657	0.953898	0.641943	0.0398677	0.293023	1	0.47239	0.419145	-0.208427	0.0344647	0.354164	0.274614	0.246985	0.322988	0.0532972	0.860253	0.520921	-0.573965	-0.489644	-0.213442	-0.201806	-0.319097	-0.396308	-0.519246	-0.247853	-0.327518	-0.457188	-0.42666	-0.244338	-0.296165	-0.277251	-0.2508	-0.230783	-0.263289	-0.319329	-0.0293895	-0.134198	-0.234351	-0.384964
	si.2	p.04	sp.05	1	Rural Population (%total population)	ind.11	0.225464	0.00407592	0.0117582	-0.105462	-0.180372	0.386997	0.000965263	-0.0234746	-0.111633	0.47239	1	0.218471	-0.0391252	0.321935	0.243296	0.246927	0.00690159	0.0619443	0.060837	0.409297	0.378584	-0.409959	-0.183207	0.0759667	-0.085419	-0.0145302	-0.354308	-0.110873	0.123546	-0.460823	-0.129258	-0.18324	0.119647	0.105831	0.0385059	-0.081489	-0.111439	0.0255263	0.0243395	0.110134	0.224079	-0.178479	-0.216469
	si.2	p.04	sp.06	-1	Rural Access to electricty (% Rural population)	ind.12	0.0639346	0.0967279	-0.0837735	-0.27742	0.120492	0.442613	0.23571	0.137885	0.060679	0.419145	0.218471	1	-0.198705	0.114394	0.593164	0.541012	0.547828	0.660968	0.289733	0.391084	0.383065	-0.443018	-0.559421	-0.644014	-0.370981	-0.563177	-0.399215	-0.501079	-0.171765	-0.115605	-0.371655	-0.527375	0.08401	-0.105568	-0.135917	-0.337081	-0.0165756	-0.0496769	-0.0720672	0.0578861	-0.039203	-0.481264	-0.176032
	si.2	p.04	sp.07	1	Percieved availability of skilled employees	ind.13	-0.0958999	-0.221266	-0.227876	0.0379446	0.256813	-0.186439	-0.041328	0.174444	0.227381	-0.208427	-0.0391252	-0.198705	1	0.400271	-0.166871	-0.020826	-0.0360462	-0.222696	-0.214534	-0.313151	0.00898131	-0.00989892	0.0690598	0.239146	0.0168064	0.443244	0.291841	0.404071	0.474937	0.406335	0.397768	0.228348	0.229947	0.237217	0.00294034	0.533626	-0.276391	0.301146	-0.0758069	0.211861	0.24776	-0.0661222	0.306512
	si.2	p.04	sp.07	1	Consumer Knowledge (Lighting Africa awareness campaign)	ind.14	0.0674682	-0.253824	-0.0159787	-0.135114	-0.0319662	0.0253067	-0.0969744	0.221013	0.199984	0.0344647	0.321935	0.114394	0.400271	1	-0.0140567	0.250989	0.0970245	0.13646	-0.217566	-0.0966357	-0.00260655	-0.22063	0.121751	0.0679624	-0.161041	0.0118952	-0.345689	0.139802	0.333084	0.00227331	0.163169	0.0479903	0.195916	0.42149	0.375591	0.384566	0.200828	0.0622786	0.200925	0.0973557	0.769093	-0.0722889	0.10394
	si.2	p.05	sp.08	-1	Country average life expectancy at birth	ind.15	-0.0760985	0.092723	-0.3561	-0.141823	0.0157196	0.291464	0.233758	0.314399	0.428694	0.354164	0.243296	0.593164	-0.166871	-0.0140567	1	0.709377	0.481004	0.43951	0.328246	0.379557	0.132509	-0.619182	-0.575732	-0.616244	-0.0975602	-0.398253	-0.0604665	-0.355862	-0.178035	0.0595744	-0.311374	-0.432697	-0.0862554	-0.0314123	-0.309378	-0.164817	-0.0833764	-0.191143	-0.164567	0.0433022	-0.0948192	-0.246093	-0.311714
	si.2	p.05	sp.08	1	Respiratory disease incidence (per 100 000 population)	ind.16	-0.0723995	0.0990039	-0.468764	-0.32876	-0.0480218	0.296747	0.0959515	0.443873	0.345592	0.274614	0.246927	0.541012	-0.020826	0.250989	0.709377	1	0.539265	0.358866	0.387719	0.311406	0.0619977	-0.467669	-0.389238	-0.478479	-0.180363	-0.250352	-0.0948115	-0.201191	0.0098669	0.11972	-0.05155	-0.182185	0.1774	0.130256	-0.0623785	-0.0937843	0.0385647	-0.0471676	0.0660412	0.107537	0.327032	-0.352165	-0.138947
	si.2	p.05	sp.09	-1	Education Attainment (harmonized test scores)	ind.17	0.118221	-0.17824	-0.123741	-0.499644	0.0394705	0.289644	0.229985	0.259823	0.448221	0.246985	0.00690159	0.547828	-0.0360462	0.0970245	0.481004	0.539265	1	0.440552	0.317201	0.270852	0.0379507	-0.365441	-0.299715	-0.326327	0.0110922	-0.430858	0.00470447	-0.30209	0.102933	0.190569	-0.181765	-0.413624	-0.177596	-0.180686	-0.17673	-0.0260522	-0.0649691	-0.121388	0.0410231	0.0900485	-0.0282052	-0.450271	-0.313769
	si.2	p.05	sp.09	-1	Primary Completion rate (% population)	ind.18	0.0687284	0.120134	0.0152876	-0.101054	0.176826	0.423058	0.281744	0.0764477	0.169432	0.322988	0.0619443	0.660968	-0.222696	0.13646	0.43951	0.358866	0.440552	1	0.0324766	0.263432	0.462282	-0.438933	-0.554139	-0.432677	-0.308023	-0.346059	-0.332846	-0.287033	-0.386266	-0.19793	-0.264469	-0.28069	0.00752632	-0.123127	-0.0931039	-0.23479	0.00160805	-0.115193	-0.055736	-0.142606	-0.0626316	-0.139221	-0.221603
	si.2	p.05	sp.10	-1	Unemploymetn Rate (Female to male ratio)	ind.19	-0.028955	0.218433	-0.113095	-0.0329076	-0.182553	0.042978	-0.0758987	0.153205	-0.0759008	0.0532972	0.060837	0.289733	-0.214534	-0.217566	0.328246	0.387719	0.317201	0.0324766	1	0.0254954	0.0758691	-0.044856	-0.151622	-0.251621	0.00867959	-0.127455	0.119488	-0.286032	-0.0848789	0.121225	-0.2827	-0.192372	0.271762	-0.00165354	0.0283773	-0.315901	0.179706	0.201817	0.143868	0.257352	-0.0571218	-0.241371	-0.132967
	si.2	p.05	sp.11	1	Estimated number of jobs created (divided by labour force population)	ind.20	0.224505	-0.00341395	-0.0890465	0.094433	-0.157966	0.850496	0.622844	0.0592669	0.201728	0.860253	0.409297	0.391084	-0.313151	-0.0966357	0.379557	0.311406	0.270852	0.263432	0.0254954	1	0.365156	-0.60727	-0.537773	-0.349215	-0.17987	-0.421629	-0.243994	-0.415737	-0.312257	-0.281896	-0.313586	-0.330019	-0.274931	-0.335941	-0.278885	-0.297165	-0.29885	-0.323737	-0.412794	-0.0948397	-0.197988	-0.209363	-0.387973
	si.2	p.05	sp.12	1	Food security prevalence of undernourishment (% Population)	ind.21	0.0502258	0.0599952	-0.0234753	-0.0253376	0.165634	0.488666	0.439423	-0.066033	0.249	0.520921	0.378584	0.383065	0.00898131	-0.00260655	0.132509	0.0619977	0.0379507	0.462282	0.0758691	0.365156	1	-0.0648193	-0.228654	-0.114182	0.123546	-0.060497	-0.302782	-0.149508	-0.0896427	-0.312922	-0.111433	-0.0579002	-0.0502167	-0.148415	0.000679237	-0.296069	0.17443	-0.051388	-0.0979922	0.0953005	-0.0166546	-0.201285	-0.333369
	si.3	p.06	sp.13	1	Political Stability and Absence of Violence	ind.22	-0.108061	0.231222	0.125146	0.030933	-0.118519	-0.508544	-0.438461	-0.311438	-0.256413	-0.573965	-0.409959	-0.443018	-0.00989892	-0.22063	-0.619182	-0.467669	-0.365441	-0.438933	-0.044856	-0.60727	-0.0648193	1	0.726447	0.368098	0.252166	0.501784	0.247895	0.391853	0.24857	0.180752	0.289366	0.409427	-0.00845084	0.156679	0.271156	0.0653127	0.162722	0.172934	0.392686	0.144565	0.0303562	0.0629898	0.360566
	si.3	p.06	sp.13	1	Control of Corruption	ind.23	0.0550297	0.120647	0.140252	-0.039859	-0.320958	-0.537406	-0.474498	-0.145629	-0.258531	-0.489644	-0.183207	-0.559421	0.0690598	0.121751	-0.575732	-0.389238	-0.299715	-0.554139	-0.151622	-0.537773	-0.228654	0.726447	1	0.645259	0.291348	0.680262	0.361288	0.704368	0.51699	0.210015	0.450583	0.46516	0.0383533	0.324803	0.471701	0.360571	0.195684	0.221946	0.47855	0.0805774	0.261918	0.259502	0.305584
	si.3	p.06	sp.14	1	Publicised Laws	ind.24	-0.0158267	-0.0372602	0.34383	0.423189	-0.22341	-0.206605	-0.0515023	0.0192694	-0.219526	-0.213442	0.0759667	-0.644014	0.239146	0.0679624	-0.616244	-0.478479	-0.326327	-0.432677	-0.251621	-0.349215	-0.114182	0.368098	0.645259	1	0.330178	0.624208	0.291591	0.534456	0.687986	-0.150779	0.468306	0.554957	0.062649	0.233413	0.118566	0.196533	0.0723948	0.325811	0.237506	0.0279327	0.0698408	0.383909	0.262184
	si.3	p.06	sp.14	1	Complaint redress mechanisims	ind.25	-0.0180471	-0.164539	0.106352	0.270345	0.0492697	-0.180988	-0.072366	-0.0969533	0.207253	-0.201806	-0.085419	-0.370981	0.0168064	-0.161041	-0.0975602	-0.180363	0.0110922	-0.308023	0.00867959	-0.17987	0.123546	0.252166	0.291348	0.330178	1	0.131891	0.478835	0.532117	0.417984	-0.135061	0.305454	0.445492	-0.186105	-0.0842756	0.0592089	0.070036	0.229279	0.224074	-0.00348692	-0.10967	-0.0364968	0.149612	-0.306671
	si.3	p.06	sp.15	1	Gov. Reg. effectivly enforced	ind.26	-0.15015	0.19508	-0.0875599	0.257313	-0.241567	-0.346778	-0.41892	-0.006286	-0.103739	-0.319097	-0.0145302	-0.563177	0.443244	0.0118952	-0.398253	-0.250352	-0.430858	-0.346059	-0.127455	-0.421629	-0.060497	0.501784	0.680262	0.624208	0.131891	1	0.476996	0.503856	0.54415	0.123646	0.450276	0.586832	0.156721	0.19039	0.0669555	0.307932	-0.123772	0.0674369	-0.0786089	0.371133	0.151079	0.397369	0.208177
	si.3	p.06	sp.15	1	Due Process is respected	ind.27	-0.111626	0.101795	-0.182877	-0.112305	-0.0262143	-0.443858	-0.189671	-0.0854763	-0.0331785	-0.396308	-0.354308	-0.399215	0.291841	-0.345689	-0.0604665	-0.0948115	0.00470447	-0.332846	0.119488	-0.243994	-0.302782	0.247895	0.361288	0.291591	0.478835	0.476996	1	0.609701	0.43934	0.414735	0.282699	0.543424	0.0180473	-0.165846	-0.187481	0.1448	-0.0873441	0.279397	-0.12858	-0.170108	-0.190844	0.171507	-0.0408047
	si.3	p.06	sp.15	1	Property Rights: No unlawful expropriation without adaqute compensation	ind.28	-0.083321	0.0916397	0.0092726	0.132243	-0.0422662	-0.502589	-0.399566	-0.178621	-0.090595	-0.519246	-0.110873	-0.501079	0.404071	0.139802	-0.355862	-0.201191	-0.30209	-0.287033	-0.286032	-0.415737	-0.149508	0.391853	0.704368	0.534456	0.532117	0.503856	0.609701	1	0.617291	0.111733	0.62731	0.698934	0.0808232	0.0492076	0.141728	0.401204	-0.0495213	0.236597	0.0267303	-0.236566	0.151361	0.399173	0.177314
	si.3	p.06	sp.16	1	Business Regulatory Environment	ind.29	0.0321164	-0.00872634	0.0279162	-0.256828	-0.102449	-0.364007	-0.23436	0.140746	-0.0396869	-0.247853	0.123546	-0.171765	0.474937	0.333084	-0.178035	0.0098669	0.102933	-0.386266	-0.0848789	-0.312257	-0.0896427	0.24857	0.51699	0.687986	0.417984	0.54415	0.43934	0.617291	1	0.230969	0.45851	0.45566	0.244224	0.322996	0.473863	0.372699	0.423208	0.445468	0.314973	0.00821313	0.408752	-0.0783557	0.175967
	si.3	p.06	sp.16	-1	Project Development Barriers	ind.30	-0.282132	-0.0691441	-0.620335	-0.339563	-0.147444	-0.366606	-0.192373	0.261932	0.192861	-0.327518	-0.460823	-0.115605	0.406335	0.00227331	0.0595744	0.11972	0.190569	-0.19793	0.121225	-0.281896	-0.312922	0.180752	0.210015	-0.150779	-0.135061	0.123646	0.414735	0.111733	0.230969	1	0.0756414	0.155859	0.220132	0.0623206	0.114434	0.406149	0.0739957	0.184868	0.107358	-0.139515	0.0116691	0.0811767	-0.109217
	si.3	p.06	sp.16	1	Absence of Restrictions on Foreign Investment	ind.31	-0.356324	0.0941593	-0.099617	0.0161083	0.199243	-0.383661	-0.350072	0.247333	0.104917	-0.457188	-0.129258	-0.371655	0.397768	0.163169	-0.311374	-0.05155	-0.181765	-0.264469	-0.2827	-0.313586	-0.111433	0.289366	0.450583	0.468306	0.305454	0.450276	0.282699	0.62731	0.45851	0.0756414	1	0.701643	0.191251	0.353632	0.443819	0.462736	0.254563	0.361231	0.117087	0.145994	0.304652	0.105446	0.217142
	si.3	p.06	sp.16	1	Robustness of Banks	ind.32	-0.0887079	0.101049	-0.159428	0.226745	-0.038149	-0.430861	-0.380714	0.0290541	0.0664373	-0.42666	-0.18324	-0.527375	0.228348	0.0479903	-0.432697	-0.182185	-0.413624	-0.28069	-0.192372	-0.330019	-0.0579002	0.409427	0.46516	0.554957	0.445492	0.586832	0.543424	0.698934	0.45566	0.155859	0.701643	1	0.111912	0.326882	0.524319	0.405376	0.44399	0.238023	0.136404	-0.19352	0.170547	0.330937	0.225069
	si.3	p.07	sp.17	1	Light Handed regulatory framework	ind.33	-0.328486	0.178414	-0.249876	-0.150575	0.00604572	-0.310252	-0.351701	0.180219	-0.144587	-0.244338	0.119647	0.08401	0.229947	0.195916	-0.0862554	0.1774	-0.177596	0.00752632	0.271762	-0.274931	-0.0502167	-0.00845084	0.0383533	0.062649	-0.186105	0.156721	0.0180473	0.0808232	0.244224	0.220132	0.191251	0.111912	1	0.316221	0.329796	0.142436	0.222074	0.580053	0.356949	0.188907	0.45833	-0.162778	0.220889
	si.3	p.07	sp.17	1	Off Grid Finacing Facilities	ind.34	-0.169977	0.0479341	0.0157698	0.102642	-0.0100248	-0.246962	-0.528411	-0.0377255	-0.191882	-0.296165	0.105831	-0.105568	0.237217	0.42149	-0.0314123	0.130256	-0.180686	-0.123127	-0.00165354	-0.335941	-0.148415	0.156679	0.324803	0.233413	-0.0842756	0.19039	-0.165846	0.0492076	0.322996	0.0623206	0.353632	0.326882	0.316221	1	0.516263	0.360579	0.410869	0.27489	0.546266	0.234286	0.523956	0.0358	0.481691
	si.3	p.07	sp.17	1	Rural Electification Programme	ind.35	-0.0288535	-0.0011171	0.0306138	0.00383704	-0.0439531	-0.323268	-0.399603	-0.102949	-0.337181	-0.277251	0.0385059	-0.135917	0.00294034	0.375591	-0.309378	-0.0623785	-0.17673	-0.0931039	0.0283773	-0.278885	0.000679237	0.271156	0.471701	0.118566	0.0592089	0.0669555	-0.187481	0.141728	0.473863	0.114434	0.443819	0.524319	0.329796	0.516263	1	0.396542	0.558637	0.307024	0.5386	0.157483	0.446596	-0.107582	0.362215
	si.3	p.07	sp.17	1	PAYG availabilty	ind.36	-0.296121	-0.12561	-0.221795	-0.0127377	0.0490105	-0.28328	-0.442166	-0.0170153	0.0982157	-0.2508	-0.081489	-0.337081	0.533626	0.384566	-0.164817	-0.0937843	-0.0260522	-0.23479	-0.315901	-0.297165	-0.296069	0.0653127	0.360571	0.196533	0.070036	0.307932	0.1448	0.401204	0.372699	0.406149	0.462736	0.405376	0.142436	0.360579	0.396542	1	0.0719316	0.37886	0.135007	0.0807606	0.353079	-0.0410359	0.224214
	si.3	p.07	sp.18	1	Transparent Grid Extension Plan	ind.37	-0.0290285	-0.112714	0.0877527	-0.0729435	0.124448	-0.268885	-0.114273	0.046859	-0.00449622	-0.230783	-0.111439	-0.0165756	-0.276391	0.200828	-0.0833764	0.0385647	-0.0649691	0.00160805	0.179706	-0.29885	0.17443	0.162722	0.195684	0.0723948	0.229279	-0.123772	-0.0873441	-0.0495213	0.423208	0.0739957	0.254563	0.44399	0.222074	0.410869	0.558637	0.0719316	1	0.229946	0.321584	0.0383366	0.342515	0.058009	0.148102
	si.3	p.07	sp.18	1	Mini-grids: Concessions	ind.38	-0.382045	0.185183	0.034391	-0.149133	0.145415	-0.266781	-0.295476	0.0532084	-0.208758	-0.263289	0.0255263	-0.0496769	0.301146	0.0622786	-0.191143	-0.0471676	-0.121388	-0.115193	0.201817	-0.323737	-0.051388	0.172934	0.221946	0.325811	0.224074	0.0674369	0.279397	0.236597	0.445468	0.184868	0.361231	0.238023	0.580053	0.27489	0.307024	0.37886	0.229946	1	0.406504	0.115288	0.30662	-0.374874	0.312036
	si.3	p.07	sp.18	1	Off-grid energy access target	ind.39	-0.0568927	0.26106	0.0136941	-0.13807	-0.0833332	-0.327394	-0.365944	-0.226259	-0.330535	-0.319329	0.0243395	-0.0720672	-0.0758069	0.200925	-0.164567	0.0660412	0.0410231	-0.055736	0.143868	-0.412794	-0.0979922	0.392686	0.47855	0.237506	-0.00348692	-0.0786089	-0.12858	0.0267303	0.314973	0.107358	0.117087	0.136404	0.356949	0.546266	0.5386	0.135007	0.321584	0.406504	1	0.0784868	0.349506	-0.162984	0.403297
	si.3	p.08	sp.19	1	Tariff deregulation	ind.40	-0.086551	0.00855934	0.131557	0.166924	0.0158038	0.00882441	-0.0580112	0.0846977	-0.0509449	-0.0293895	0.110134	0.0578861	0.211861	0.0973557	0.0433022	0.107537	0.0900485	-0.142606	0.257352	-0.0948397	0.0953005	0.144565	0.0805774	0.0279327	-0.10967	0.371133	-0.170108	-0.236566	0.00821313	-0.139515	0.145994	-0.19352	0.188907	0.234286	0.157483	0.0807606	0.0383366	0.115288	0.0784868	1	0.280443	-0.278844	0.315112
	si.3	p.08	sp.19	1	Tax/ Duty Reductions	ind.41	-0.202987	0.0284666	-0.0773981	-0.0151365	-0.0391599	-0.118656	-0.275804	-0.0198108	0.0780456	-0.134198	0.224079	-0.039203	0.24776	0.769093	-0.0948192	0.327032	-0.0282052	-0.0626316	-0.0571218	-0.197988	-0.0166546	0.0303562	0.261918	0.0698408	-0.0364968	0.151079	-0.190844	0.151361	0.408752	0.0116691	0.304652	0.170547	0.45833	0.523956	0.446596	0.353079	0.342515	0.30662	0.349506	0.280443	1	-0.158772	0.259071
	si.4	p.08	sp.20	-1	WACC	ind.42	0.206813	-0.100531	0.03562	0.377199	-0.246166	-0.205703	-0.0773661	-0.133851	-0.285013	-0.234351	-0.178479	-0.481264	-0.0661222	-0.0722889	-0.246093	-0.352165	-0.450271	-0.139221	-0.241371	-0.209363	-0.201285	0.0629898	0.259502	0.383909	0.149612	0.397369	0.171507	0.399173	-0.0783557	0.0811767	0.105446	0.330937	-0.162778	0.0358	-0.107582	-0.0410359	0.058009	-0.374874	-0.162984	-0.278844	-0.158772	1	0.08118
	si.4	p.08	sp.22	-1	Inflation	ind.43	-0.0647163	0.112308	0.331042	0.178716	0.159079	-0.291943	-0.273868	-0.19488	-0.546095	-0.384964	-0.216469	-0.176032	0.306512	0.10394	-0.311714	-0.138947	-0.313769	-0.221603	-0.132967	-0.387973	-0.333369	0.360566	0.305584	0.262184	-0.306671	0.208177	-0.0408047	0.177314	0.175967	-0.109217	0.217142	0.225069	0.220889	0.481691	0.362215	0.224214	0.148102	0.312036	0.403297	0.315112	0.259071	0.08118	1
	si.4	p.08	sp.22	-1	Exchange Rate Risk (Standard Deviation in Exchange rate between 2013-2018)	ind.44	0.0375801	0.155441	-0.108769	-0.0901948	-0.277654	-0.309709	-0.246682	0.0215679	-0.209353	-0.318619	-0.237897	-0.380991	0.145714	-0.11234	-0.222891	-0.298864	-0.0888306	-0.226662	-0.216814	-0.338254	-0.381753	0.235578	0.338122	0.316188	0.108858	0.262363	0.251471	0.35447	0.185979	0.320987	0.164524	0.0756566	-0.14643	-0.139673	-0.0547791	0.159996	-0.182179	-0.110046	-0.025238	-0.156762	-0.18526	0.470615	0.0681656
	si.4	p.08	sp.23	1	Cost of fuel incumbents: Diesel	ind.45	0.0515747	0.211599	0.095144	0.0201091	-0.0576669	0.267028	0.20853	0.219556	0.148969	0.140904	0.0272547	0.221697	0.109966	-0.0608291	0.0599469	0.134162	0.109243	0.241639	0.196599	0.238976	0.336651	-0.0314894	-0.140087	0.0364414	-0.200686	-0.0787477	-0.0305656	-0.171823	0.0397307	-0.0779933	-0.0971563	-0.127644	0.0686067	-0.0718494	-0.0270067	-0.331906	-0.0778315	0.111721	-0.0735902	-0.00176793	-0.00605342	-0.387046	0.0540285
	si.1	p.02	sp.23	-1	Current electricty generation from Coal, Oil and Gas divided by population (Gwh/capita)	ind.46	0.11518	0.0949601	-0.306238	-0.30338	-0.0673073	0.511243	0.100413	0.156935	0.147016	0.490457	0.540089	0.722498	0.0656036	0.231543	0.586901	0.598026	0.416378	0.54159	0.181417	0.439199	0.401688	-0.483765	-0.450299	-0.567018	-0.176612	-0.340133	-0.281477	-0.276849	-0.0944609	-0.0430605	-0.224382	-0.428415	0.159996	-0.0458337	0.0359769	-0.0797222	-0.092665	0.0104823	0.0164612	0.0385813	0.12206	-0.399505	-0.318657
	si.4	p.09	sp.24	1	Electricity Expenditure Per Day (U.S $)	ind.47	-0.0413856	0.109857	-0.0211742	0.26799	0.0548619	0.0395002	-0.0406145	0.00431124	-0.185403	-0.207379	-0.326809	0.0992961	-0.0157958	-0.0763142	0.048783	0.00132704	-0.106345	0.379717	-0.0992696	-0.154264	-0.276812	-0.0150015	-0.176648	-0.116963	-0.248265	-0.113162	-0.137493	0.00429056	-0.441144	0.116028	-0.115603	-0.148021	-0.120809	0.0560609	-0.322985	-0.0800664	-0.206593	-0.136428	0.0749369	-0.0770737	-0.255828	0.323759	0.279756
	si.4	p.09	sp.25	1	10 year electricity demand growth projections	ind.48	-0.14178	-0.277051	-0.241492	-0.0967559	-0.0158698	-0.173673	-0.208535	0.292157	-0.0121717	-0.201934	0.054428	-0.0433964	0.373534	0.376901	0.0585586	0.233728	-0.0667095	0.0598749	-0.246431	-0.108181	-0.287852	-0.143354	0.0764811	-0.167443	-0.0760802	0.161048	0.0196293	0.132042	0.0860134	0.333439	0.157537	-0.10765	0.222535	0.140669	0.213977	0.262066	-0.114853	0.0355303	-0.0629576	0.0108948	0.279273	0.263387	-0.0205073
	si.4	p.09	sp.25	1	Growth Rate of Peak demand (5 year rolling average)	ind.49	0.184843	-0.180693	-0.0640644	-0.23247	-0.19295	0.134518	0.100443	-0.0723952	-0.0994434	0.145904	0.116393	0.188473	-0.143934	0.190859	0.0995867	0.0886725	0.232271	0.317338	-0.226715	0.0764593	-0.129836	-0.116087	-0.00217097	-0.111374	-0.160365	-0.0654337	-0.217762	-0.251685	-0.0947501	0.057697	-0.117665	-0.249938	-0.0445505	-0.0729108	-0.0384203	0.0550446	-0.0972237	-0.0791944	0.0688636	0.150976	0.121911	0.147639	0.00482781
	si.4	p.09	sp.25	1	Future consumption based on model estimated potential	ind.50	0.123983	-0.656876	0.102995	-0.0161173	0.0852773	0.294766	0.220636	0.152251	0.21112	0.345928	0.243513	0.0108154	0.145833	0.408405	-0.0543715	-0.0601904	0.178986	-0.0154216	-0.296059	0.262317	0.0602599	-0.423328	-0.161489	-0.0954693	-0.0544956	-0.216529	-0.331526	-0.342461	0.0255624	-0.0611853	-0.128382	-0.217629	-0.103958	0.00609833	0.133872	0.296095	0.0568391	-0.0155635	-0.299017	0.0992548	0.158904	-0.0788993	-0.226078
	si.4	p.10	sp.26	1	Clean energy Investment ($ million)	ind.51	0.0148618	-0.302935	0.169807	0.54121	-0.0167346	-0.346521	-0.33771	0.0047501	-0.0815401	-0.32294	0.0707882	-0.482931	0.104007	0.402269	-0.368718	-0.522145	-0.405084	-0.255792	-0.375776	-0.425273	-0.11539	0.0209702	0.197005	0.268973	0.142913	-0.0601221	-0.142979	0.188059	0.275962	0.184825	0.0508237	0.264257	0.0118489	0.362586	0.314316	0.390687	0.39328	0.0613783	0.0319165	-0.211051	0.199992	0.404894	0.00794009
	si.4	p.10	sp.26	1	Foreign investment in Clean energy	ind.52	-0.0459511	0.0297828	-0.360488	0.159986	-0.21346	-0.218413	-0.134202	-0.17793	-0.193185	-0.0773234	0.0465316	-0.0402099	-0.0412986	0.0196996	0.147982	0.0778076	-0.108452	-0.263379	0.154082	-0.140145	-0.0185749	0.159993	0.272431	0.0944617	0.419372	0.0508708	0.250457	0.288336	0.254065	0.287874	-0.091626	0.27834	0.00156853	0.0804624	0.360669	0.1728	0.0749781	0.0434049	0.395246	-0.172819	0.0453055	0.136086	-0.0468512
	-	-	-	-	-	-	#VALUE!	#VALUE!	#VALUE!	#VALUE!	#VALUE!	#VALUE!	#VALUE!	#VALUE!	#VALUE!	#VALUE!	#VALUE!	#VALUE!	#VALUE!	#VALUE!	#VALUE!	#VALUE!	#VALUE!	#VALUE!	#VALUE!	#VALUE!	#VALUE!	#VALUE!	#VALUE!	#VALUE!	#VALUE!	#VALUE!	#VALUE!	#VALUE!	#VALUE!	#VALUE!	#VALUE!	#VALUE!	#VALUE!	#VALUE!	#VALUE!	#VALUE!	#VALUE!	#VALUE!	#VALUE!	#VALUE!	#VALUE!	#VALUE!	#VALUE!
	-	-	-	-	-	-	#VALUE!	#VALUE!	#VALUE!	#VALUE!	#VALUE!	#VALUE!	#VALUE!	#VALUE!	#VALUE!	#VALUE!	#VALUE!	#VALUE!	#VALUE!	#VALUE!	#VALUE!	#VALUE!	#VALUE!	#VALUE!	#VALUE!	#VALUE!	#VALUE!	#VALUE!	#VALUE!	#VALUE!	#VALUE!	#VALUE!	#VALUE!	#VALUE!	#VALUE!	#VALUE!	#VALUE!	#VALUE!	#VALUE!	#VALUE!	#VALUE!	#VALUE!	#VALUE!	#VALUE!	#VALUE!	#VALUE!	#VALUE!	#VALUE!	#VALUE!
	-	-	-	-	-	-	#VALUE!	#VALUE!	#VALUE!	#VALUE!	#VALUE!	#VALUE!	#VALUE!	#VALUE!	#VALUE!	#VALUE!	#VALUE!	#VALUE!	#VALUE!	#VALUE!	#VALUE!	#VALUE!	#VALUE!	#VALUE!	#VALUE!	#VALUE!	#VALUE!	#VALUE!	#VALUE!	#VALUE!	#VALUE!	#VALUE!	#VALUE!	#VALUE!	#VALUE!	#VALUE!	#VALUE!	#VALUE!	#VALUE!	#VALUE!	#VALUE!	#VALUE!	#VALUE!	#VALUE!	#VALUE!	#VALUE!	#VALUE!	#VALUE!	#VALUE!
	-	-	-	-	-	-	#VALUE!	#VALUE!	#VALUE!	#VALUE!	#VALUE!	#VALUE!	#VALUE!	#VALUE!	#VALUE!	#VALUE!	#VALUE!	#VALUE!	#VALUE!	#VALUE!	#VALUE!	#VALUE!	#VALUE!	#VALUE!	#VALUE!	#VALUE!	#VALUE!	#VALUE!	#VALUE!	#VALUE!	#VALUE!	#VALUE!	#VALUE!	#VALUE!	#VALUE!	#VALUE!	#VALUE!	#VALUE!	#VALUE!	#VALUE!	#VALUE!	#VALUE!	#VALUE!	#VALUE!	#VALUE!	#VALUE!	#VALUE!	#VALUE!	#VALUE!
	-	-	-	-	-	-	#VALUE!	#VALUE!	#VALUE!	#VALUE!	#VALUE!	#VALUE!	#VALUE!	#VALUE!	#VALUE!	#VALUE!	#VALUE!	#VALUE!	#VALUE!	#VALUE!	#VALUE!	#VALUE!	#VALUE!	#VALUE!	#VALUE!	#VALUE!	#VALUE!	#VALUE!	#VALUE!	#VALUE!	#VALUE!	#VALUE!	#VALUE!	#VALUE!	#VALUE!	#VALUE!	#VALUE!	#VALUE!	#VALUE!	#VALUE!	#VALUE!	#VALUE!	#VALUE!	#VALUE!	#VALUE!	#VALUE!	#VALUE!	#VALUE!	#VALUE!
	-	-	-	-	-	-	#VALUE!	#VALUE!	#VALUE!	#VALUE!	#VALUE!	#VALUE!	#VALUE!	#VALUE!	#VALUE!	#VALUE!	#VALUE!	#VALUE!	#VALUE!	#VALUE!	#VALUE!	#VALUE!	#VALUE!	#VALUE!	#VALUE!	#VALUE!	#VALUE!	#VALUE!	#VALUE!	#VALUE!	#VALUE!	#VALUE!	#VALUE!	#VALUE!	#VALUE!	#VALUE!	#VALUE!	#VALUE!	#VALUE!	#VALUE!	#VALUE!	#VALUE!	#VALUE!	#VALUE!	#VALUE!	#VALUE!	#VALUE!	#VALUE!	#VALUE!
	-	-	-	-	-	-	#VALUE!	#VALUE!	#VALUE!	#VALUE!	#VALUE!	#VALUE!	#VALUE!	#VALUE!	#VALUE!	#VALUE!	#VALUE!	#VALUE!	#VALUE!	#VALUE!	#VALUE!	#VALUE!	#VALUE!	#VALUE!	#VALUE!	#VALUE!	#VALUE!	#VALUE!	#VALUE!	#VALUE!	#VALUE!	#VALUE!	#VALUE!	#VALUE!	#VALUE!	#VALUE!	#VALUE!	#VALUE!	#VALUE!	#VALUE!	#VALUE!	#VALUE!	#VALUE!	#VALUE!	#VALUE!	#VALUE!	#VALUE!	#VALUE!	#VALUE!
	-	-	-	-	-	-	#VALUE!	#VALUE!	#VALUE!	#VALUE!	#VALUE!	#VALUE!	#VALUE!	#VALUE!	#VALUE!	#VALUE!	#VALUE!	#VALUE!	#VALUE!	#VALUE!	#VALUE!	#VALUE!	#VALUE!	#VALUE!	#VALUE!	#VALUE!	#VALUE!	#VALUE!	#VALUE!	#VALUE!	#VALUE!	#VALUE!	#VALUE!	#VALUE!	#VALUE!	#VALUE!	#VALUE!	#VALUE!	#VALUE!	#VALUE!	#VALUE!	#VALUE!	#VALUE!	#VALUE!	#VALUE!	#VALUE!	#VALUE!	#VALUE!	#VALUE!
	-	-	-	-	-	-	#VALUE!	#VALUE!	#VALUE!	#VALUE!	#VALUE!	#VALUE!	#VALUE!	#VALUE!	#VALUE!	#VALUE!	#VALUE!	#VALUE!	#VALUE!	#VALUE!	#VALUE!	#VALUE!	#VALUE!	#VALUE!	#VALUE!	#VALUE!	#VALUE!	#VALUE!	#VALUE!	#VALUE!	#VALUE!	#VALUE!	#VALUE!	#VALUE!	#VALUE!	#VALUE!	#VALUE!	#VALUE!	#VALUE!	#VALUE!	#VALUE!	#VALUE!	#VALUE!	#VALUE!	#VALUE!	#VALUE!	#VALUE!	#VALUE!	#VALUE!
	-	-	-	-	-	-	#VALUE!	#VALUE!	#VALUE!	#VALUE!	#VALUE!	#VALUE!	#VALUE!	#VALUE!	#VALUE!	#VALUE!	#VALUE!	#VALUE!	#VALUE!	#VALUE!	#VALUE!	#VALUE!	#VALUE!	#VALUE!	#VALUE!	#VALUE!	#VALUE!	#VALUE!	#VALUE!	#VALUE!	#VALUE!	#VALUE!	#VALUE!	#VALUE!	#VALUE!	#VALUE!	#VALUE!	#VALUE!	#VALUE!	#VALUE!	#VALUE!	#VALUE!	#VALUE!	#VALUE!	#VALUE!	#VALUE!	#VALUE!	#VALUE!	#VALUE!
	-	-	-	-	-	-	#VALUE!	#VALUE!	#VALUE!	#VALUE!	#VALUE!	#VALUE!	#VALUE!	#VALUE!	#VALUE!	#VALUE!	#VALUE!	#VALUE!	#VALUE!	#VALUE!	#VALUE!	#VALUE!	#VALUE!	#VALUE!	#VALUE!	#VALUE!	#VALUE!	#VALUE!	#VALUE!	#VALUE!	#VALUE!	#VALUE!	#VALUE!	#VALUE!	#VALUE!	#VALUE!	#VALUE!	#VALUE!	#VALUE!	#VALUE!	#VALUE!	#VALUE!	#VALUE!	#VALUE!	#VALUE!	#VALUE!	#VALUE!	#VALUE!	#VALUE!
	-	-	-	-	-	-	#VALUE!	#VALUE!	#VALUE!	#VALUE!	#VALUE!	#VALUE!	#VALUE!	#VALUE!	#VALUE!	#VALUE!	#VALUE!	#VALUE!	#VALUE!	#VALUE!	#VALUE!	#VALUE!	#VALUE!	#VALUE!	#VALUE!	#VALUE!	#VALUE!	#VALUE!	#VALUE!	#VALUE!	#VALUE!	#VALUE!	#VALUE!	#VALUE!	#VALUE!	#VALUE!	#VALUE!	#VALUE!	#VALUE!	#VALUE!	#VALUE!	#VALUE!	#VALUE!	#VALUE!	#VALUE!	#VALUE!	#VALUE!	#VALUE!	#VALUE!
	-	-	-	-	-	-	#VALUE!	#VALUE!	#VALUE!	#VALUE!	#VALUE!	#VALUE!	#VALUE!	#VALUE!	#VALUE!	#VALUE!	#VALUE!	#VALUE!	#VALUE!	#VALUE!	#VALUE!	#VALUE!	#VALUE!	#VALUE!	#VALUE!	#VALUE!	#VALUE!	#VALUE!	#VALUE!	#VALUE!	#VALUE!	#VALUE!	#VALUE!	#VALUE!	#VALUE!	#VALUE!	#VALUE!	#VALUE!	#VALUE!	#VALUE!	#VALUE!	#VALUE!	#VALUE!	#VALUE!	#VALUE!	#VALUE!	#VALUE!	#VALUE!	#VALUE!
	-	-	-	-	-	-	#VALUE!	#VALUE!	#VALUE!	#VALUE!	#VALUE!	#VALUE!	#VALUE!	#VALUE!	#VALUE!	#VALUE!	#VALUE!	#VALUE!	#VALUE!	#VALUE!	#VALUE!	#VALUE!	#VALUE!	#VALUE!	#VALUE!	#VALUE!	#VALUE!	#VALUE!	#VALUE!	#VALUE!	#VALUE!	#VALUE!	#VALUE!	#VALUE!	#VALUE!	#VALUE!	#VALUE!	#VALUE!	#VALUE!	#VALUE!	#VALUE!	#VALUE!	#VALUE!	#VALUE!	#VALUE!	#VALUE!	#VALUE!	#VALUE!	#VALUE!
	-	-	-	-	-	-	#VALUE!	#VALUE!	#VALUE!	#VALUE!	#VALUE!	#VALUE!	#VALUE!	#VALUE!	#VALUE!	#VALUE!	#VALUE!	#VALUE!	#VALUE!	#VALUE!	#VALUE!	#VALUE!	#VALUE!	#VALUE!	#VALUE!	#VALUE!	#VALUE!	#VALUE!	#VALUE!	#VALUE!	#VALUE!	#VALUE!	#VALUE!	#VALUE!	#VALUE!	#VALUE!	#VALUE!	#VALUE!	#VALUE!	#VALUE!	#VALUE!	#VALUE!	#VALUE!	#VALUE!	#VALUE!	#VALUE!	#VALUE!	#VALUE!	#VALUE!
	-	-	-	-	-	-	#VALUE!	#VALUE!	#VALUE!	#VALUE!	#VALUE!	#VALUE!	#VALUE!	#VALUE!	#VALUE!	#VALUE!	#VALUE!	#VALUE!	#VALUE!	#VALUE!	#VALUE!	#VALUE!	#VALUE!	#VALUE!	#VALUE!	#VALUE!	#VALUE!	#VALUE!	#VALUE!	#VALUE!	#VALUE!	#VALUE!	#VALUE!	#VALUE!	#VALUE!	#VALUE!	#VALUE!	#VALUE!	#VALUE!	#VALUE!	#VALUE!	#VALUE!	#VALUE!	#VALUE!	#VALUE!	#VALUE!	#VALUE!	#VALUE!	#VALUE!
	-	-	-	-	-	-	#VALUE!	#VALUE!	#VALUE!	#VALUE!	#VALUE!	#VALUE!	#VALUE!	#VALUE!	#VALUE!	#VALUE!	#VALUE!	#VALUE!	#VALUE!	#VALUE!	#VALUE!	#VALUE!	#VALUE!	#VALUE!	#VALUE!	#VALUE!	#VALUE!	#VALUE!	#VALUE!	#VALUE!	#VALUE!	#VALUE!	#VALUE!	#VALUE!	#VALUE!	#VALUE!	#VALUE!	#VALUE!	#VALUE!	#VALUE!	#VALUE!	#VALUE!	#VALUE!	#VALUE!	#VALUE!	#VALUE!	#VALUE!	#VALUE!	#VALUE!
	-	-	-	-	-	-	#VALUE!	#VALUE!	#VALUE!	#VALUE!	#VALUE!	#VALUE!	#VALUE!	#VALUE!	#VALUE!	#VALUE!	#VALUE!	#VALUE!	#VALUE!	#VALUE!	#VALUE!	#VALUE!	#VALUE!	#VALUE!	#VALUE!	#VALUE!	#VALUE!	#VALUE!	#VALUE!	#VALUE!	#VALUE!	#VALUE!	#VALUE!	#VALUE!	#VALUE!	#VALUE!	#VALUE!	#VALUE!	#VALUE!	#VALUE!	#VALUE!	#VALUE!	#VALUE!	#VALUE!	#VALUE!	#VALUE!	#VALUE!	#VALUE!	#VALUE!
	-	-	-	-	-	-	#VALUE!	#VALUE!	#VALUE!	#VALUE!	#VALUE!	#VALUE!	#VALUE!	#VALUE!	#VALUE!	#VALUE!	#VALUE!	#VALUE!	#VALUE!	#VALUE!	#VALUE!	#VALUE!	#VALUE!	#VALUE!	#VALUE!	#VALUE!	#VALUE!	#VALUE!	#VALUE!	#VALUE!	#VALUE!	#VALUE!	#VALUE!	#VALUE!	#VALUE!	#VALUE!	#VALUE!	#VALUE!	#VALUE!	#VALUE!	#VALUE!	#VALUE!	#VALUE!	#VALUE!	#VALUE!	#VALUE!	#VALUE!	#VALUE!	#VALUE!
	-	-	-	-	-	-	#VALUE!	#VALUE!	#VALUE!	#VALUE!	#VALUE!	#VALUE!	#VALUE!	#VALUE!	#VALUE!	#VALUE!	#VALUE!	#VALUE!	#VALUE!	#VALUE!	#VALUE!	#VALUE!	#VALUE!	#VALUE!	#VALUE!	#VALUE!	#VALUE!	#VALUE!	#VALUE!	#VALUE!	#VALUE!	#VALUE!	#VALUE!	#VALUE!	#VALUE!	#VALUE!	#VALUE!	#VALUE!	#VALUE!	#VALUE!	#VALUE!	#VALUE!	#VALUE!	#VALUE!	#VALUE!	#VALUE!	#VALUE!	#VALUE!	#VALUE!
	-	-	-	-	-	-	#VALUE!	#VALUE!	#VALUE!	#VALUE!	#VALUE!	#VALUE!	#VALUE!	#VALUE!	#VALUE!	#VALUE!	#VALUE!	#VALUE!	#VALUE!	#VALUE!	#VALUE!	#VALUE!	#VALUE!	#VALUE!	#VALUE!	#VALUE!	#VALUE!	#VALUE!	#VALUE!	#VALUE!	#VALUE!	#VALUE!	#VALUE!	#VALUE!	#VALUE!	#VALUE!	#VALUE!	#VALUE!	#VALUE!	#VALUE!	#VALUE!	#VALUE!	#VALUE!	#VALUE!	#VALUE!	#VALUE!	#VALUE!	#VALUE!	#VALUE!
	-	-	-	-	-	-	#VALUE!	#VALUE!	#VALUE!	#VALUE!	#VALUE!	#VALUE!	#VALUE!	#VALUE!	#VALUE!	#VALUE!	#VALUE!	#VALUE!	#VALUE!	#VALUE!	#VALUE!	#VALUE!	#VALUE!	#VALUE!	#VALUE!	#VALUE!	#VALUE!	#VALUE!	#VALUE!	#VALUE!	#VALUE!	#VALUE!	#VALUE!	#VALUE!	#VALUE!	#VALUE!	#VALUE!	#VALUE!	#VALUE!	#VALUE!	#VALUE!	#VALUE!	#VALUE!	#VALUE!	#VALUE!	#VALUE!	#VALUE!	#VALUE!	#VALUE!
	-	-	-	-	-	-	#VALUE!	#VALUE!	#VALUE!	#VALUE!	#VALUE!	#VALUE!	#VALUE!	#VALUE!	#VALUE!	#VALUE!	#VALUE!	#VALUE!	#VALUE!	#VALUE!	#VALUE!	#VALUE!	#VALUE!	#VALUE!	#VALUE!	#VALUE!	#VALUE!	#VALUE!	#VALUE!	#VALUE!	#VALUE!	#VALUE!	#VALUE!	#VALUE!	#VALUE!	#VALUE!	#VALUE!	#VALUE!	#VALUE!	#VALUE!	#VALUE!	#VALUE!	#VALUE!	#VALUE!	#VALUE!	#VALUE!	#VALUE!	#VALUE!	#VALUE!
	-	-	-	-	-	-	#VALUE!	#VALUE!	#VALUE!	#VALUE!	#VALUE!	#VALUE!	#VALUE!	#VALUE!	#VALUE!	#VALUE!	#VALUE!	#VALUE!	#VALUE!	#VALUE!	#VALUE!	#VALUE!	#VALUE!	#VALUE!	#VALUE!	#VALUE!	#VALUE!	#VALUE!	#VALUE!	#VALUE!	#VALUE!	#VALUE!	#VALUE!	#VALUE!	#VALUE!	#VALUE!	#VALUE!	#VALUE!	#VALUE!	#VALUE!	#VALUE!	#VALUE!	#VALUE!	#VALUE!	#VALUE!	#VALUE!	#VALUE!	#VALUE!	#VALUE!
	-	-	-	-	-	-	#VALUE!	#VALUE!	#VALUE!	#VALUE!	#VALUE!	#VALUE!	#VALUE!	#VALUE!	#VALUE!	#VALUE!	#VALUE!	#VALUE!	#VALUE!	#VALUE!	#VALUE!	#VALUE!	#VALUE!	#VALUE!	#VALUE!	#VALUE!	#VALUE!	#VALUE!	#VALUE!	#VALUE!	#VALUE!	#VALUE!	#VALUE!	#VALUE!	#VALUE!	#VALUE!	#VALUE!	#VALUE!	#VALUE!	#VALUE!	#VALUE!	#VALUE!	#VALUE!	#VALUE!	#VALUE!	#VALUE!	#VALUE!	#VALUE!	#VALUE!
	-	-	-	-	-	-	#VALUE!	#VALUE!	#VALUE!	#VALUE!	#VALUE!	#VALUE!	#VALUE!	#VALUE!	#VALUE!	#VALUE!	#VALUE!	#VALUE!	#VALUE!	#VALUE!	#VALUE!	#VALUE!	#VALUE!	#VALUE!	#VALUE!	#VALUE!	#VALUE!	#VALUE!	#VALUE!	#VALUE!	#VALUE!	#VALUE!	#VALUE!	#VALUE!	#VALUE!	#VALUE!	#VALUE!	#VALUE!	#VALUE!	#VALUE!	#VALUE!	#VALUE!	#VALUE!	#VALUE!	#VALUE!	#VALUE!	#VALUE!	#VALUE!	#VALUE!
	-	-	-	-	-	-	#VALUE!	#VALUE!	#VALUE!	#VALUE!	#VALUE!	#VALUE!	#VALUE!	#VALUE!	#VALUE!	#VALUE!	#VALUE!	#VALUE!	#VALUE!	#VALUE!	#VALUE!	#VALUE!	#VALUE!	#VALUE!	#VALUE!	#VALUE!	#VALUE!	#VALUE!	#VALUE!	#VALUE!	#VALUE!	#VALUE!	#VALUE!	#VALUE!	#VALUE!	#VALUE!	#VALUE!	#VALUE!	#VALUE!	#VALUE!	#VALUE!	#VALUE!	#VALUE!	#VALUE!	#VALUE!	#VALUE!	#VALUE!	#VALUE!	#VALUE!
	-	-	-	-	-	-	#VALUE!	#VALUE!	#VALUE!	#VALUE!	#VALUE!	#VALUE!	#VALUE!	#VALUE!	#VALUE!	#VALUE!	#VALUE!	#VALUE!	#VALUE!	#VALUE!	#VALUE!	#VALUE!	#VALUE!	#VALUE!	#VALUE!	#VALUE!	#VALUE!	#VALUE!	#VALUE!	#VALUE!	#VALUE!	#VALUE!	#VALUE!	#VALUE!	#VALUE!	#VALUE!	#VALUE!	#VALUE!	#VALUE!	#VALUE!	#VALUE!	#VALUE!	#VALUE!	#VALUE!	#VALUE!	#VALUE!	#VALUE!	#VALUE!	#VALUE!
	-	-	-	-	-	-	#VALUE!	#VALUE!	#VALUE!	#VALUE!	#VALUE!	#VALUE!	#VALUE!	#VALUE!	#VALUE!	#VALUE!	#VALUE!	#VALUE!	#VALUE!	#VALUE!	#VALUE!	#VALUE!	#VALUE!	#VALUE!	#VALUE!	#VALUE!	#VALUE!	#VALUE!	#VALUE!	#VALUE!	#VALUE!	#VALUE!	#VALUE!	#VALUE!	#VALUE!	#VALUE!	#VALUE!	#VALUE!	#VALUE!	#VALUE!	#VALUE!	#VALUE!	#VALUE!	#VALUE!	#VALUE!	#VALUE!	#VALUE!	#VALUE!	#VALUE!
	-	-	-	-	-	-	#VALUE!	#VALUE!	#VALUE!	#VALUE!	#VALUE!	#VALUE!	#VALUE!	#VALUE!	#VALUE!	#VALUE!	#VALUE!	#VALUE!	#VALUE!	#VALUE!	#VALUE!	#VALUE!	#VALUE!	#VALUE!	#VALUE!	#VALUE!	#VALUE!	#VALUE!	#VALUE!	#VALUE!	#VALUE!	#VALUE!	#VALUE!	#VALUE!	#VALUE!	#VALUE!	#VALUE!	#VALUE!	#VALUE!	#VALUE!	#VALUE!	#VALUE!	#VALUE!	#VALUE!	#VALUE!	#VALUE!	#VALUE!	#VALUE!	#VALUE!
	-	-	-	-	-	-	#VALUE!	#VALUE!	#VALUE!	#VALUE!	#VALUE!	#VALUE!	#VALUE!	#VALUE!	#VALUE!	#VALUE!	#VALUE!	#VALUE!	#VALUE!	#VALUE!	#VALUE!	#VALUE!	#VALUE!	#VALUE!	#VALUE!	#VALUE!	#VALUE!	#VALUE!	#VALUE!	#VALUE!	#VALUE!	#VALUE!	#VALUE!	#VALUE!	#VALUE!	#VALUE!	#VALUE!	#VALUE!	#VALUE!	#VALUE!	#VALUE!	#VALUE!	#VALUE!	#VALUE!	#VALUE!	#VALUE!	#VALUE!	#VALUE!	#VALUE!
	-	-	-	-	-	-	#VALUE!	#VALUE!	#VALUE!	#VALUE!	#VALUE!	#VALUE!	#VALUE!	#VALUE!	#VALUE!	#VALUE!	#VALUE!	#VALUE!	#VALUE!	#VALUE!	#VALUE!	#VALUE!	#VALUE!	#VALUE!	#VALUE!	#VALUE!	#VALUE!	#VALUE!	#VALUE!	#VALUE!	#VALUE!	#VALUE!	#VALUE!	#VALUE!	#VALUE!	#VALUE!	#VALUE!	#VALUE!	#VALUE!	#VALUE!	#VALUE!	#VALUE!	#VALUE!	#VALUE!	#VALUE!	#VALUE!	#VALUE!	#VALUE!	#VALUE!
	-	-	-	-	-	-	#VALUE!	#VALUE!	#VALUE!	#VALUE!	#VALUE!	#VALUE!	#VALUE!	#VALUE!	#VALUE!	#VALUE!	#VALUE!	#VALUE!	#VALUE!	#VALUE!	#VALUE!	#VALUE!	#VALUE!	#VALUE!	#VALUE!	#VALUE!	#VALUE!	#VALUE!	#VALUE!	#VALUE!	#VALUE!	#VALUE!	#VALUE!	#VALUE!	#VALUE!	#VALUE!	#VALUE!	#VALUE!	#VALUE!	#VALUE!	#VALUE!	#VALUE!	#VALUE!	#VALUE!	#VALUE!	#VALUE!	#VALUE!	#VALUE!	#VALUE!
	-	-	-	-	-	-	#VALUE!	#VALUE!	#VALUE!	#VALUE!	#VALUE!	#VALUE!	#VALUE!	#VALUE!	#VALUE!	#VALUE!	#VALUE!	#VALUE!	#VALUE!	#VALUE!	#VALUE!	#VALUE!	#VALUE!	#VALUE!	#VALUE!	#VALUE!	#VALUE!	#VALUE!	#VALUE!	#VALUE!	#VALUE!	#VALUE!	#VALUE!	#VALUE!	#VALUE!	#VALUE!	#VALUE!	#VALUE!	#VALUE!	#VALUE!	#VALUE!	#VALUE!	#VALUE!	#VALUE!	#VALUE!	#VALUE!	#VALUE!	#VALUE!	#VALUE!
	-	-	-	-	-	-	#VALUE!	#VALUE!	#VALUE!	#VALUE!	#VALUE!	#VALUE!	#VALUE!	#VALUE!	#VALUE!	#VALUE!	#VALUE!	#VALUE!	#VALUE!	#VALUE!	#VALUE!	#VALUE!	#VALUE!	#VALUE!	#VALUE!	#VALUE!	#VALUE!	#VALUE!	#VALUE!	#VALUE!	#VALUE!	#VALUE!	#VALUE!	#VALUE!	#VALUE!	#VALUE!	#VALUE!	#VALUE!	#VALUE!	#VALUE!	#VALUE!	#VALUE!	#VALUE!	#VALUE!	#VALUE!	#VALUE!	#VALUE!	#VALUE!	#VALUE!
	-	-	-	-	-	-	#VALUE!	#VALUE!	#VALUE!	#VALUE!	#VALUE!	#VALUE!	#VALUE!	#VALUE!	#VALUE!	#VALUE!	#VALUE!	#VALUE!	#VALUE!	#VALUE!	#VALUE!	#VALUE!	#VALUE!	#VALUE!	#VALUE!	#VALUE!	#VALUE!	#VALUE!	#VALUE!	#VALUE!	#VALUE!	#VALUE!	#VALUE!	#VALUE!	#VALUE!	#VALUE!	#VALUE!	#VALUE!	#VALUE!	#VALUE!	#VALUE!	#VALUE!	#VALUE!	#VALUE!	#VALUE!	#VALUE!	#VALUE!	#VALUE!	#VALUE!
	-	-	-	-	-	-	#VALUE!	#VALUE!	#VALUE!	#VALUE!	#VALUE!	#VALUE!	#VALUE!	#VALUE!	#VALUE!	#VALUE!	#VALUE!	#VALUE!	#VALUE!	#VALUE!	#VALUE!	#VALUE!	#VALUE!	#VALUE!	#VALUE!	#VALUE!	#VALUE!	#VALUE!	#VALUE!	#VALUE!	#VALUE!	#VALUE!	#VALUE!	#VALUE!	#VALUE!	#VALUE!	#VALUE!	#VALUE!	#VALUE!	#VALUE!	#VALUE!	#VALUE!	#VALUE!	#VALUE!	#VALUE!	#VALUE!	#VALUE!	#VALUE!	#VALUE!
	-	-	-	-	-	-	#VALUE!	#VALUE!	#VALUE!	#VALUE!	#VALUE!	#VALUE!	#VALUE!	#VALUE!	#VALUE!	#VALUE!	#VALUE!	#VALUE!	#VALUE!	#VALUE!	#VALUE!	#VALUE!	#VALUE!	#VALUE!	#VALUE!	#VALUE!	#VALUE!	#VALUE!	#VALUE!	#VALUE!	#VALUE!	#VALUE!	#VALUE!	#VALUE!	#VALUE!	#VALUE!	#VALUE!	#VALUE!	#VALUE!	#VALUE!	#VALUE!	#VALUE!	#VALUE!	#VALUE!	#VALUE!	#VALUE!	#VALUE!	#VALUE!	#VALUE!
	-	-	-	-	-	-	#VALUE!	#VALUE!	#VALUE!	#VALUE!	#VALUE!	#VALUE!	#VALUE!	#VALUE!	#VALUE!	#VALUE!	#VALUE!	#VALUE!	#VALUE!	#VALUE!	#VALUE!	#VALUE!	#VALUE!	#VALUE!	#VALUE!	#VALUE!	#VALUE!	#VALUE!	#VALUE!	#VALUE!	#VALUE!	#VALUE!	#VALUE!	#VALUE!	#VALUE!	#VALUE!	#VALUE!	#VALUE!	#VALUE!	#VALUE!	#VALUE!	#VALUE!	#VALUE!	#VALUE!	#VALUE!	#VALUE!	#VALUE!	#VALUE!	#VALUE!
	-	-	-	-	-	-	#VALUE!	#VALUE!	#VALUE!	#VALUE!	#VALUE!	#VALUE!	#VALUE!	#VALUE!	#VALUE!	#VALUE!	#VALUE!	#VALUE!	#VALUE!	#VALUE!	#VALUE!	#VALUE!	#VALUE!	#VALUE!	#VALUE!	#VALUE!	#VALUE!	#VALUE!	#VALUE!	#VALUE!	#VALUE!	#VALUE!	#VALUE!	#VALUE!	#VALUE!	#VALUE!	#VALUE!	#VALUE!	#VALUE!	#VALUE!	#VALUE!	#VALUE!	#VALUE!	#VALUE!	#VALUE!	#VALUE!	#VALUE!	#VALUE!	#VALUE!
	-	-	-	-	-	-	#VALUE!	#VALUE!	#VALUE!	#VALUE!	#VALUE!	#VALUE!	#VALUE!	#VALUE!	#VALUE!	#VALUE!	#VALUE!	#VALUE!	#VALUE!	#VALUE!	#VALUE!	#VALUE!	#VALUE!	#VALUE!	#VALUE!	#VALUE!	#VALUE!	#VALUE!	#VALUE!	#VALUE!	#VALUE!	#VALUE!	#VALUE!	#VALUE!	#VALUE!	#VALUE!	#VALUE!	#VALUE!	#VALUE!	#VALUE!	#VALUE!	#VALUE!	#VALUE!	#VALUE!	#VALUE!	#VALUE!	#VALUE!	#VALUE!	#VALUE!
	-	-	-	-	-	-	#VALUE!	#VALUE!	#VALUE!	#VALUE!	#VALUE!	#VALUE!	#VALUE!	#VALUE!	#VALUE!	#VALUE!	#VALUE!	#VALUE!	#VALUE!	#VALUE!	#VALUE!	#VALUE!	#VALUE!	#VALUE!	#VALUE!	#VALUE!	#VALUE!	#VALUE!	#VALUE!	#VALUE!	#VALUE!	#VALUE!	#VALUE!	#VALUE!	#VALUE!	#VALUE!	#VALUE!	#VALUE!	#VALUE!	#VALUE!	#VALUE!	#VALUE!	#VALUE!	#VALUE!	#VALUE!	#VALUE!	#VALUE!	#VALUE!	#VALUE!
	-	-	-	-	-	-	#VALUE!	#VALUE!	#VALUE!	#VALUE!	#VALUE!	#VALUE!	#VALUE!	#VALUE!	#VALUE!	#VALUE!	#VALUE!	#VALUE!	#VALUE!	#VALUE!	#VALUE!	#VALUE!	#VALUE!	#VALUE!	#VALUE!	#VALUE!	#VALUE!	#VALUE!	#VALUE!	#VALUE!	#VALUE!	#VALUE!	#VALUE!	#VALUE!	#VALUE!	#VALUE!	#VALUE!	#VALUE!	#VALUE!	#VALUE!	#VALUE!	#VALUE!	#VALUE!	#VALUE!	#VALUE!	#VALUE!	#VALUE!	#VALUE!	#VALUE!
	-	-	-	-	-	-	#VALUE!	#VALUE!	#VALUE!	#VALUE!	#VALUE!	#VALUE!	#VALUE!	#VALUE!	#VALUE!	#VALUE!	#VALUE!	#VALUE!	#VALUE!	#VALUE!	#VALUE!	#VALUE!	#VALUE!	#VALUE!	#VALUE!	#VALUE!	#VALUE!	#VALUE!	#VALUE!	#VALUE!	#VALUE!	#VALUE!	#VALUE!	#VALUE!	#VALUE!	#VALUE!	#VALUE!	#VALUE!	#VALUE!	#VALUE!	#VALUE!	#VALUE!	#VALUE!	#VALUE!	#VALUE!	#VALUE!	#VALUE!	#VALUE!	#VALUE!
	-	-	-	-	-	-	#VALUE!	#VALUE!	#VALUE!	#VALUE!	#VALUE!	#VALUE!	#VALUE!	#VALUE!	#VALUE!	#VALUE!	#VALUE!	#VALUE!	#VALUE!	#VALUE!	#VALUE!	#VALUE!	#VALUE!	#VALUE!	#VALUE!	#VALUE!	#VALUE!	#VALUE!	#VALUE!	#VALUE!	#VALUE!	#VALUE!	#VALUE!	#VALUE!	#VALUE!	#VALUE!	#VALUE!	#VALUE!	#VALUE!	#VALUE!	#VALUE!	#VALUE!	#VALUE!	#VALUE!	#VALUE!	#VALUE!	#VALUE!	#VALUE!	#VALUE!
	-	-	-	-	-	-	#VALUE!	#VALUE!	#VALUE!	#VALUE!	#VALUE!	#VALUE!	#VALUE!	#VALUE!	#VALUE!	#VALUE!	#VALUE!	#VALUE!	#VALUE!	#VALUE!	#VALUE!	#VALUE!	#VALUE!	#VALUE!	#VALUE!	#VALUE!	#VALUE!	#VALUE!	#VALUE!	#VALUE!	#VALUE!	#VALUE!	#VALUE!	#VALUE!	#VALUE!	#VALUE!	#VALUE!	#VALUE!	#VALUE!	#VALUE!	#VALUE!	#VALUE!	#VALUE!	#VALUE!	#VALUE!	#VALUE!	#VALUE!	#VALUE!	#VALUE!
	-	-	-	-	-	-	#VALUE!	#VALUE!	#VALUE!	#VALUE!	#VALUE!	#VALUE!	#VALUE!	#VALUE!	#VALUE!	#VALUE!	#VALUE!	#VALUE!	#VALUE!	#VALUE!	#VALUE!	#VALUE!	#VALUE!	#VALUE!	#VALUE!	#VALUE!	#VALUE!	#VALUE!	#VALUE!	#VALUE!	#VALUE!	#VALUE!	#VALUE!	#VALUE!	#VALUE!	#VALUE!	#VALUE!	#VALUE!	#VALUE!	#VALUE!	#VALUE!	#VALUE!	#VALUE!	#VALUE!	#VALUE!	#VALUE!	#VALUE!	#VALUE!	#VALUE!
[truncated: 56 more columns]

## Sheet: SI.MICE imputation 
					CORRELATIONS - OUTLIER FREE DATASET
					High and negative correlation	-0.5
					High and positive correlation	0.5
					Highly collinear, same sub-pillar	0.92
					Prospective weights		1	1	1	1	1	1	1	1	1	1	1	1	1	1	1	1	1	1	1	1	1	1	1	1	1	0.5	0.5	1	0	1	1	1	1	1	0	1	1	1	1	1	0	1	1
					Initial weights		1	1	1	1	1	1	1	1	1	1	1	1	1	1	1	1	1	1	1	1	1	1	1	1	1	1	1	1	1	1	1	1	1	1	1	1	1	1	1	1	1	1	1
					Different sub-index		si.1	si.1	si.2	si.1	si.1	si.1	si.1	si.1	si.1	si.1	si.2	si.2	si.2	si.2	si.2	si.2	si.2	si.2	si.2	si.2	si.2	si.3	si.3	si.3	si.3	si.3	si.3	si.3	si.3	si.3	si.3	si.3	si.3	si.3	si.3	si.3	si.3	si.3	si.3	si.3	si.3	si.4	si.4
					Same pillar		p.01	p.01	p.01	p.01	p.01	p.02	p.02	p.02	p.02	p.03	p.04	p.04	p.04	p.04	p.05	p.05	p.05	p.05	p.05	p.05	p.05	p.06	p.06	p.06	p.06	p.06	p.06	p.06	p.06	p.06	p.06	p.06	p.07	p.07	p.07	p.07	p.07	p.07	p.07	p.08	p.08	p.08	p.08
					Same sub-pillar		sp.01	sp.01	sp.01	sp.02	sp.02	sp.03	sp.03	sp.03	sp.03	sp.04	sp.05	sp.06	sp.07	sp.07	sp.08	sp.08	sp.09	sp.09	sp.10	sp.11	sp.12	sp.13	sp.13	sp.14	sp.14	sp.15	sp.15	sp.15	sp.16	sp.16	sp.16	sp.16	sp.17	sp.17	sp.17	sp.17	sp.18	sp.18	sp.18	sp.19	sp.19	sp.20	sp.22
					Direction (good = 1, bad = -1)		1	-1	-1	1	1	-1	1	1	1	1	1	-1	1	1	-1	1	-1	-1	-1	1	1	1	1	1	1	1	1	1	1	-1	1	1	1	1	1	1	1	1	1	1	1	-1	-1
					Name		Average PV output (Kwh_Kw Installed Capacity)	Standard Deviation in PV output (Kwh_Kw Installed Capacity)	Seasonality- Standard deviation in average monthly irraddiation across the year	Wind Resource divided by Solar PV output (Gwh/year)	Biomass Resource (ethanol from viable Sugarcane plots) divide by Solar PV output (Gwh/year)	Grid Penetration (% Population inside 5km of existing grid infrastructure)	Average distance from optimised mini-grid locations to existing grid infrastructure	Power outages in firms in a typical month	Value lost due to electrical outages (% of sales for affected firms)	C02 emissions avoided by PV mini-grid from model divided by population	Rural Population (%total population)	Rural Access to electricty (% Rural population)	Percieved availability of skilled employees	Consumer Knowledge (Lighting Africa awareness campaign)	Country average life expectancy at birth	Respiratory disease incidence (per 100 000 population)	Education Attainment (harmonized test scores)	Primary Completion rate (% population)	Unemploymetn Rate (Female to male ratio)	Estimated number of jobs created (divided by labour force population)	Food security prevalence of undernourishment (% Population)	Political Stability and Absence of Violence	Control of Corruption	Publicised Laws	Complaint redress mechanisims	Gov. Reg. effectivly enforced	Due Process is respected	Property Rights: No unlawful expropriation without adaqute compensation	Business Regulatory Environment	Project Development Barriers	Absence of Restrictions on Foreign Investment	Robustness of Banks	Light Handed regulatory framework	Off Grid Finacing Facilities	Rural Electification Programme	PAYG availabilty	Transparent Grid Extension Plan	Mini-grids: Concessions	Off-grid energy access target	Tariff deregulation	Tax/ Duty Reductions	WACC	Inflation
					Name	Indicator	ind.01	ind.02	ind.03	ind.04	ind.05	ind.06	ind.07	ind.08	ind.09	ind.10	ind.11	ind.12	ind.13	ind.14	ind.15	ind.16	ind.17	ind.18	ind.19	ind.20	ind.21	ind.22	ind.23	ind.24	ind.25	ind.26	ind.27	ind.28	ind.29	ind.30	ind.31	ind.32	ind.33	ind.34	ind.35	ind.36	ind.37	ind.38	ind.39	ind.40	ind.41	ind.42	ind.43
	si.1	p.01	sp.01	1	Average PV output (Kwh_Kw Installed Capacity)	ind.01	1	-0.0339166	0.234796	0.264084	-0.521867	0.197106	0.229946	-0.207203	-0.135281	0.152631	0.135737	-0.0373269	-0.159549	0.109116	0.260877	-0.0238772	0.206399	-0.122858	-0.267774	-0.0598773	-0.041304	-0.00822177	-0.0481315	0.0360625	-0.170768	-0.131825	-0.171714	-0.243109	-0.365253	-0.000682598	-0.273071	0.123027	-0.104161	-0.00574886	-0.0877532	0.163564	-0.14178	0.184843	0.0531036	0.0854502	-0.110282	0.240619	-0.180972
	si.1	p.01	sp.01	-1	Standard Deviation in PV output (Kwh_Kw Installed Capacity)	ind.02	-0.0339166	1	-0.133181	0.116938	-0.329961	-0.0105103	-0.278335	-0.230442	-0.366579	-0.00935169	0.172852	0.123633	-0.118946	-0.0235754	-0.0635756	0.186947	0.162169	0.286168	-0.099644	0.137139	0.223556	0.207179	-0.0506198	-0.100473	0.208282	0.160634	0.106545	0.0221522	-0.0151644	-0.0126765	0.129999	-0.0168667	-0.0916873	0.218033	-0.0920504	0.0589841	-0.277051	-0.180693	-0.61949	-0.287001	0.0262931	-0.170335	-0.0129309
	si.2	p.01	sp.01	-1	Seasonality- Standard deviation in average monthly irraddiation across the year	ind.03	0.234796	-0.133181	1	0.142498	0.218112	0.0153057	0.107108	-0.220804	-0.256458	-0.0507829	0.0650378	0.0102675	-0.165134	0.320791	0.480606	0.0855185	0.131192	-0.120619	0.054792	-0.0636673	0.0935861	0.0865328	0.351436	0.0741111	-0.13369	-0.27345	0.03517	0.0426219	-0.100411	0.156888	0.00427044	-0.257272	0.132153	0.102839	0.196637	-0.042489	-0.241492	-0.0640644	0.109374	0.19062	-0.260632	-0.00910231	0.198668
	si.1	p.01	sp.02	1	Wind Resource divided by Solar PV output (Gwh/year)	ind.04	0.264084	0.116938	0.142498	1	-0.212433	0.0537917	0.0175153	-0.197196	-0.182743	0.0591997	0.102627	-0.254924	0.108837	0.0831371	0.266959	0.24037	-0.173771	-0.0618125	-0.156813	0.13297	-0.136234	-0.115507	0.2902	0.215926	0.0884501	-0.203761	-0.119337	-0.227436	-0.173886	-0.213088	-0.251366	0.223221	0.127289	-0.135815	0.123036	0.110962	-0.206238	-0.257177	0.0439644	0.384076	-0.00130236	0.173247	-0.234615
	si.1	p.01	sp.02	1	Biomass Resource (ethanol from viable Sugarcane plots) divide by Solar PV output (Gwh/year)	ind.05	-0.521867	-0.329961	0.218112	-0.212433	1	-0.0934721	0.10748	-0.0608923	0.177788	-0.071862	-0.0835424	0.0675986	0.204691	-0.0057332	0.0336822	-0.0103215	0.0933568	-0.229792	0.150252	0.205319	-0.16228	-0.327739	-0.0380253	0.0734263	-0.186423	-0.0121367	-0.0525926	0.00385324	0.156652	-0.0894066	0.273672	-0.103979	0.256138	-0.118406	0.065132	-0.0946376	-0.0657033	-0.220621	0.0706617	-0.0530397	-0.135713	-0.265311	0.123901
	si.1	p.02	sp.03	-1	Grid Penetration (% Population inside 5km of existing grid infrastructure)	ind.06	0.197106	-0.0105103	0.0153057	0.0537917	-0.0934721	1	0.615385	-0.000379603	0.279446	0.929068	0.440754	0.397149	-0.157869	-0.280756	-0.285416	-0.318145	0.391177	-0.00798075	-0.876471	0.404944	-0.507926	-0.542156	-0.103077	0.0151029	-0.311634	-0.31427	-0.482351	-0.449159	-0.454631	0.144717	0.215949	0.381083	0.288546	0.270712	-0.492494	0.0574908	-0.173673	0.134518	0.265628	-0.234132	-0.241237	-0.226232	-0.420927
	si.1	p.02	sp.03	1	Average distance from optimised mini-grid locations to existing grid infrastructure	ind.07	0.229946	-0.278335	0.107108	0.0175153	0.10748	0.615385	1	0.080942	0.354181	0.651486	-0.0500828	0.252982	-0.114979	-0.27068	-0.126857	-0.282143	0.353912	-0.0738904	-0.592009	0.353077	-0.421192	-0.525466	0.0981222	0.0463275	-0.291905	-0.154288	-0.366344	-0.288859	-0.387266	0.11162	0.0423384	0.295852	0.214094	0.226654	-0.193033	-0.030959	-0.208535	0.100443	0.174711	-0.165356	-0.187957	-0.0131094	-0.286343
	si.1	p.02	sp.03	1	Power outages in firms in a typical month	ind.08	-0.207203	-0.230442	-0.220804	-0.197196	-0.0608923	-0.000379603	0.080942	1	0.488975	-0.0242252	-0.0443195	0.0287234	0.0216523	-0.261317	-0.307064	-0.201756	-0.0796866	0.124804	0.0156293	-0.117564	-0.284723	-0.0804929	0.158315	0.0407931	0.0766494	0.0810587	0.0279493	0.0893102	0.136726	0.0642273	-0.0849113	0.0748144	-0.0875714	0.158732	0.0206972	0.0369256	0.235939	-0.0455185	0.125683	-0.000463565	-0.104403	0.129245	-0.0612745
	si.1	p.02	sp.03	1	Value lost due to electrical outages (% of sales for affected firms)	ind.09	-0.135281	-0.366579	-0.256458	-0.182743	0.177788	0.279446	0.354181	0.488975	1	0.26085	-0.141757	-0.0100903	0.0911746	-0.370618	-0.250803	-0.443056	0.137949	-0.0357546	-0.179575	0.262519	-0.237092	-0.253555	-0.0364143	0.313455	0.029651	0.126945	-0.0637919	-0.105203	-0.0589852	-0.132307	0.154807	0.470749	0.159142	0.149657	-0.0228028	-0.0667346	-0.0420812	-0.097478	0.19581	-0.0370468	-0.290598	-0.137508	-0.442777
	si.1	p.03	sp.04	1	C02 emissions avoided by PV mini-grid from model divided by population	ind.10	0.152631	-0.00935169	-0.0507829	0.0591997	-0.071862	0.929068	0.651486	-0.0242252	0.26085	1	0.454533	0.406566	-0.207604	-0.353974	-0.247923	-0.219093	0.345173	-0.00100721	-0.820137	0.510791	-0.548212	-0.524479	-0.148232	-0.0642573	-0.272191	-0.204835	-0.493393	-0.37936	-0.448958	0.172059	0.271737	0.36485	0.286557	0.131568	-0.536025	-0.142664	-0.19993	0.146354	0.294871	-0.235954	-0.125728	-0.298752	-0.338766
	si.2	p.04	sp.05	1	Rural Population (%total population)	ind.11	0.135737	0.172852	0.0650378	0.102627	-0.0835424	0.440754	-0.0500828	-0.0443195	-0.141757	0.454533	1	0.240977	-0.00757747	-0.0617823	-0.144657	0.16817	0.0905537	-0.0659122	-0.375151	0.34955	-0.321243	-0.174674	-0.0278353	-0.0659317	-0.0635509	-0.174994	-0.0827783	-0.115614	-0.0431461	0.135809	0.221142	0.0805101	0.176095	0.0445018	-0.627735	-0.088281	0.054428	0.116393	0.13353	0.0613319	0.0383767	-0.263076	-0.0772625
	si.2	p.04	sp.06	-1	Rural Access to electricty (% Rural population)	ind.12	-0.0373269	0.123633	0.0102675	-0.254924	0.0675986	0.397149	0.252982	0.0287234	-0.0100903	0.406566	0.240977	1	-0.353764	-0.305343	-0.298043	-0.163325	0.440318	0.23871	-0.364041	0.276917	-0.164371	-0.343053	-0.419396	-0.409267	-0.27672	-0.309325	-0.420536	-0.286678	-0.209521	0.4643	0.369725	0.0976586	0.388574	0.213557	-0.503417	-0.115434	-0.0433964	0.188473	-0.0702275	-0.390779	-0.0810782	-0.33738	-0.0875052
	si.2	p.04	sp.07	1	Percieved availability of skilled employees	ind.13	-0.159549	-0.118946	-0.165134	0.108837	0.204691	-0.157869	-0.114979	0.0216523	0.0911746	-0.207604	-0.00757747	-0.353764	1	0.174193	0.0730779	0.171618	-0.257734	-0.228379	0.223605	-0.0594338	-0.0135533	0.063623	0.220825	0.0358244	0.47685	0.227092	0.290824	0.314856	0.33021	-0.291897	0.0148164	-0.208859	-0.0744517	0.0369994	0.0524218	0.0929918	0.242872	-0.168105	0.0991101	0.0668896	-0.0833622	-0.00597668	0.178896
	si.2	p.04	sp.07	1	Consumer Knowledge (Lighting Africa awareness campaign)	ind.14	0.109116	-0.0235754	0.320791	0.0831371	-0.0057332	-0.280756	-0.27068	-0.261317	-0.370618	-0.353974	-0.0617823	-0.305343	0.174193	1	0.652064	0.270807	-0.0527287	-0.236147	0.322173	-0.0162549	0.508048	0.388296	0.369751	0.056951	0.123483	-0.074356	0.259067	0.207083	0.205652	-0.333222	-0.158508	-0.295926	-0.15173	-0.0401604	0.338551	0.000201081	-0.0585586	-0.0995867	0.0597751	0.170572	0.0498833	0.227306	0.259451
	si.2	p.05	sp.08	-1	Country average life expectancy at birth	ind.15	0.260877	-0.0635756	0.480606	0.266959	0.0336822	-0.285416	-0.126857	-0.307064	-0.250803	-0.247923	-0.144657	-0.298043	0.0730779	0.652064	1	0.302452	0.0130292	-0.334418	0.285521	0.101529	0.358651	0.231998	0.329464	0.159866	0.0381204	0.0237008	0.152803	0.0819563	-0.0671479	-0.117233	-0.167985	-0.0567261	-0.278106	-0.0770003	0.306507	-0.0497561	-0.233728	-0.0886725	0.109063	0.41221	-0.0986917	0.147637	0.0511382
	si.2	p.05	sp.08	1	Respiratory disease incidence (per 100 000 population)	ind.16	-0.0238772	0.186947	0.0855185	0.24037	-0.0103215	-0.318145	-0.282143	-0.201756	-0.443056	-0.219093	0.16817	-0.163325	0.171618	0.270807	0.302452	1	-0.17868	-0.220835	0.323595	0.0640575	0.211186	0.19308	0.0695447	-0.136799	0.203193	-0.0614591	0.319131	0.132951	0.181131	-0.219523	-0.202166	-0.333338	0.0475928	-0.180245	0.053863	-0.0210848	0.0970754	-0.179655	-0.0613794	0.326723	0.266653	0.18314	0.352443
	si.2	p.05	sp.09	-1	Education Attainment (harmonized test scores)	ind.17	0.206399	0.162169	0.131192	-0.173771	0.0933568	0.391177	0.353912	-0.0796866	0.137949	0.345173	0.0905537	0.440318	-0.257734	-0.0527287	0.0130292	-0.17868	1	-0.146598	-0.358709	0.376828	-0.16629	-0.28339	-0.116394	-0.14415	-0.162333	-0.196252	-0.260837	-0.409968	-0.339164	0.0365374	-0.0995639	0.198818	0.154497	0.219733	-0.157941	0.256173	-0.0897177	0.261369	-0.103768	-0.196718	-0.183855	0.121601	-0.250195
	si.2	p.05	sp.09	-1	Primary Completion rate (% population)	ind.18	-0.122858	0.286168	-0.120619	-0.0618125	-0.229792	-0.00798075	-0.0738904	0.124804	-0.0357546	-0.00100721	-0.0659122	0.23871	-0.228379	-0.236147	-0.334418	-0.220835	-0.146598	1	0.00444837	-0.0550518	0.0887908	-0.0962964	-0.0569192	0.0336221	0.105309	0.217709	-0.14522	-0.0220014	-0.160691	0.133992	0.291133	0.133354	0.200542	0.231653	0.0343746	-0.126921	-0.246431	-0.226715	-0.379722	-0.345305	0.140346	-0.272698	-0.132568
	si.2	p.05	sp.10	-1	Unemploymetn Rate (Female to male ratio)	ind.19	-0.267774	-0.099644	0.054792	-0.156813	0.150252	-0.876471	-0.592009	0.0156293	-0.179575	-0.820137	-0.375151	-0.364041	0.223605	0.322173	0.285521	0.323595	-0.358709	0.00444837	1	-0.276315	0.5571	0.613007	0.173588	-0.0360084	0.373934	0.180001	0.448322	0.522151	0.427392	-0.0745232	-0.188468	-0.44995	-0.267168	-0.311445	0.427838	-0.0361144	0.117874	-0.0695419	-0.171984	0.239817	0.281313	0.191954	0.48812
	si.2	p.05	sp.11	1	Estimated number of jobs created (divided by labour force population)	ind.20	-0.0598773	0.137139	-0.0636673	0.13297	0.205319	0.404944	0.353077	-0.117564	0.262519	0.510791	0.34955	0.276917	-0.0594338	-0.0162549	0.101529	0.0640575	0.376828	-0.0550518	-0.276315	1	-0.0143569	-0.183212	0.0341784	0.190505	0.0682853	-0.0609266	-0.152279	-0.112113	-0.0833619	-0.167346	0.200797	0.330447	0.265838	0.0972466	-0.376634	-0.297508	-0.320003	-0.16159	-0.0165367	-0.103686	-0.00265172	-0.215418	-0.274771
	si.2	p.05	sp.12	1	Food security prevalence of undernourishment (% Population)	ind.21	-0.041304	0.223556	0.0935861	-0.136234	-0.16228	-0.507926	-0.421192	-0.284723	-0.237092	-0.548212	-0.321243	-0.164371	-0.0135533	0.508048	0.358651	0.211186	-0.16629	0.0887908	0.5571	-0.0143569	1	0.727776	0.127694	0.072276	0.327341	0.071332	0.401576	0.364352	0.29975	-0.144955	0.0305454	-0.338871	-0.120607	-0.0151188	0.327375	-0.0234268	-0.143354	-0.116087	-0.371587	-0.0488937	0.211922	0.00286895	0.326345
	si.3	p.06	sp.13	1	Political Stability and Absence of Violence	ind.22	-0.00822177	0.207179	0.0865328	-0.115507	-0.327739	-0.542156	-0.525466	-0.0804929	-0.253555	-0.524479	-0.174674	-0.343053	0.063623	0.388296	0.231998	0.19308	-0.28339	-0.0962964	0.613007	-0.183212	0.727776	1	0.264487	0.0466567	0.566652	0.263466	0.651927	0.603833	0.552036	-0.17282	-0.181757	-0.426776	-0.328555	-0.124619	0.221144	-0.0855666	0.0764811	-0.00217097	-0.212209	0.0768593	0.290355	0.181224	0.4467
	si.3	p.06	sp.13	1	Control of Corruption	ind.23	-0.0481315	-0.0506198	0.351436	0.2902	-0.0380253	-0.103077	0.0981222	0.158315	-0.0364143	-0.148232	-0.0278353	-0.419396	0.220825	0.369751	0.329464	0.0695447	-0.116394	-0.0569192	0.173588	0.0341784	0.127694	0.264487	1	0.381892	0.357825	0.110578	0.40996	0.254722	0.177063	-0.384119	-0.363327	-0.133702	-0.246152	0.0664473	0.290334	0.0633738	-0.227756	-0.0959637	-0.148079	0.154327	0.0682489	0.353939	0.0978035
	si.3	p.06	sp.14	1	Publicised Laws	ind.24	0.0360625	-0.100473	0.0741111	0.215926	0.0734263	0.0151029	0.0463275	0.0407931	0.313455	-0.0642573	-0.0659317	-0.409267	0.0358244	0.056951	0.159866	-0.136799	-0.14415	0.0336221	-0.0360084	0.190505	0.072276	0.0466567	0.381892	1	0.0827651	0.409674	0.39129	0.0976562	0.101849	-0.495108	-0.171436	0.395875	-0.106114	-0.0332089	0.0706618	-0.0547799	-0.161716	-0.20156	-0.106114	0.0818328	0.12742	0.151597	-0.418449
	si.3	p.06	sp.14	1	Complaint redress mechanisims	ind.25	-0.170768	0.208282	-0.13369	0.0884501	-0.186423	-0.311634	-0.291905	0.0766494	0.029651	-0.272191	-0.0635509	-0.27672	0.47685	0.123483	0.0381204	0.203193	-0.162333	0.105309	0.373934	0.0682853	0.327341	0.566652	0.357825	0.0827651	1	0.462622	0.511122	0.450987	0.440752	-0.327959	-0.242334	-0.137572	-0.11791	0.0705177	0.06222	-0.0918241	0.107595	-0.095496	-0.159814	-0.0165128	0.109056	0.257285	0.147486
	si.3	p.06	sp.15	1	Gov. Reg. effectivly enforced	ind.26	-0.131825	0.160634	-0.27345	-0.203761	-0.0121367	-0.31427	-0.154288	0.0810587	0.126945	-0.204835	-0.174994	-0.309325	0.227092	-0.074356	0.0237008	-0.0614591	-0.196252	0.217709	0.180001	-0.0609266	0.071332	0.263466	0.110578	0.409674	0.462622	1	0.559724	0.375575	0.242263	-0.358324	-0.0355117	0.138165	-0.243887	0.0224771	0.0203061	-0.247893	0.0378528	-0.248851	-0.259496	-0.138933	0.164363	0.021662	-0.0817131
	si.3	p.06	sp.15	1	Due Process is respected	ind.27	-0.171714	0.106545	0.03517	-0.119337	-0.0525926	-0.482351	-0.366344	0.0279493	-0.0637919	-0.493393	-0.0827783	-0.420536	0.290824	0.259067	0.152803	0.319131	-0.260837	-0.14522	0.448322	-0.152279	0.401576	0.651927	0.40996	0.39129	0.511122	0.559724	1	0.590179	0.580527	-0.41946	-0.265593	-0.243126	-0.296954	0.0504915	0.208667	-0.0313327	0.181893	-0.230592	-0.301782	0.170392	0.316127	0.27153	0.251032
	si.3	p.06	sp.15	1	Property Rights: No unlawful expropriation without adaqute compensation	ind.28	-0.243109	0.0221522	0.0426219	-0.227436	0.00385324	-0.449159	-0.288859	0.0893102	-0.105203	-0.37936	-0.115614	-0.286678	0.314856	0.207083	0.0819563	0.132951	-0.409968	-0.0220014	0.522151	-0.112113	0.364352	0.603833	0.254722	0.0976562	0.450987	0.375575	0.590179	1	0.681627	-0.129907	-0.0725608	-0.493033	-0.263766	0.018775	0.143301	-0.328358	0.0860134	-0.0947501	-0.0767579	0.114598	0.324013	0.11457	0.556006
	si.3	p.06	sp.16	1	Business Regulatory Environment	ind.29	-0.365253	-0.0151644	-0.100411	-0.173886	0.156652	-0.454631	-0.387266	0.136726	-0.0589852	-0.448958	-0.0431461	-0.209521	0.33021	0.205652	-0.0671479	0.181131	-0.339164	-0.160691	0.427392	-0.0833619	0.29975	0.552036	0.177063	0.101849	0.440752	0.242263	0.580527	0.681627	1	-0.422379	-0.010961	-0.3349	-0.051082	-0.0607304	0.00104817	-0.234701	0.234482	-0.0237674	0.0248814	0.0538955	0.251942	0.069773	0.367019
	si.3	p.06	sp.16	-1	Project Development Barriers	ind.30	-0.000682598	-0.0126765	0.156888	-0.213088	-0.0894066	0.144717	0.11162	0.0642273	-0.132307	0.172059	0.135809	0.4643	-0.291897	-0.333222	-0.117233	-0.219523	0.0365374	0.133992	-0.0745232	-0.167346	-0.144955	-0.17282	-0.384119	-0.495108	-0.327959	-0.358324	-0.41946	-0.129907	-0.422379	1	0.269475	-0.0791418	-0.0438787	0.131709	-0.217948	-0.0196505	0.170758	0.278001	0.116647	-0.00919025	-0.164512	-0.281845	0.103937
	si.3	p.06	sp.16	1	Absence of Restrictions on Foreign Investment	ind.31	-0.273071	0.129999	0.00427044	-0.251366	0.273672	0.215949	0.0423384	-0.0849113	0.154807	0.271737	0.221142	0.369725	0.0148164	-0.158508	-0.167985	-0.202166	-0.0995639	0.291133	-0.188468	0.200797	0.0305454	-0.181757	-0.363327	-0.171436	-0.242334	-0.0355117	-0.265593	-0.0725608	-0.010961	0.269475	1	-0.0372467	0.454265	0.231547	-0.174753	-0.358949	-0.281054	-0.18329	0.0248161	-0.347297	-0.118731	-0.972885	0.070979
	si.3	p.06	sp.16	1	Robustness of Banks	ind.32	0.123027	-0.0168667	-0.257272	0.223221	-0.103979	0.381083	0.295852	0.0748144	0.470749	0.36485	0.0805101	0.0976586	-0.208859	-0.295926	-0.0567261	-0.333338	0.198818	0.133354	-0.44995	0.330447	-0.338871	-0.426776	-0.133702	0.395875	-0.137572	0.138165	-0.243126	-0.493033	-0.3349	-0.0791418	-0.0372467	1	0.0695091	0.048954	-0.304176	0.0243041	-0.0294236	-0.0169845	0.119195	0.0219548	-0.317446	-0.0200208	-0.978524
	si.3	p.07	sp.17	1	Light Handed regulatory framework	ind.33	-0.104161	-0.0916873	0.132153	0.127289	0.256138	0.288546	0.214094	-0.0875714	0.159142	0.286557	0.176095	0.388574	-0.0744517	-0.15173	-0.278106	0.0475928	0.154497	0.200542	-0.267168	0.265838	-0.120607	-0.328555	-0.246152	-0.106114	-0.11791	-0.243887	-0.296954	-0.263766	-0.051082	-0.0438787	0.454265	0.0695091	1	0.287837	-0.21899	-0.00349078	-0.24948	-0.280421	0.112334	0.0235603	-0.0979669	-0.391096	-0.0714466
	si.3	p.07	sp.17	1	Off Grid Finacing Facilities	ind.34	-0.00574886	0.218033	0.102839	-0.135815	-0.118406	0.270712	0.226654	0.158732	0.149657	0.131568	0.0445018	0.213557	0.0369994	-0.0401604	-0.0770003	-0.180245	0.219733	0.231653	-0.311445	0.0972466	-0.0151188	-0.124619	0.0664473	-0.0332089	0.0705177	0.0224771	0.0504915	0.018775	-0.0607304	0.131709	0.231547	0.048954	0.287837	1	0.0326191	0.0903013	-0.224156	-0.298972	-0.176039	0.0321059	-0.206671	-0.118636	-0.114067
	si.3	p.07	sp.17	1	Rural Electification Programme	ind.35	-0.0877532	-0.0920504	0.196637	0.123036	0.065132	-0.492494	-0.193033	0.0206972	-0.0228028	-0.536025	-0.627735	-0.503417	0.0524218	0.338551	0.306507	0.053863	-0.157941	0.0343746	0.427838	-0.376634	0.327375	0.221144	0.290334	0.0706618	0.06222	0.0203061	0.208667	0.143301	0.00104817	-0.217948	-0.174753	-0.304176	-0.21899	0.0326191	1	0.0993327	-0.186175	-0.278406	-0.171027	0.212912	0.0571968	0.206692	0.271219
	si.3	p.07	sp.17	1	PAYG availabilty	ind.36	0.163564	0.0589841	-0.042489	0.110962	-0.0946376	0.0574908	-0.030959	0.0369256	-0.0667346	-0.142664	-0.088281	-0.115434	0.0929918	0.000201081	-0.0497561	-0.0210848	0.256173	-0.126921	-0.0361144	-0.297508	-0.0234268	-0.0855666	0.0633738	-0.0547799	-0.0918241	-0.247893	-0.0313327	-0.328358	-0.234701	-0.0196505	-0.358949	0.0243041	-0.00349078	0.0903013	0.0993327	1	-0.0630303	0.0224476	-0.226319	0.255418	-0.08384	0.331968	-0.144626
	si.3	p.07	sp.18	1	Transparent Grid Extension Plan	ind.37	-0.14178	-0.277051	-0.241492	-0.206238	-0.0657033	-0.173673	-0.208535	0.235939	-0.0420812	-0.19993	0.054428	-0.0433964	0.242872	-0.0585586	-0.233728	0.0970754	-0.0897177	-0.246431	0.117874	-0.320003	-0.143354	0.0764811	-0.227756	-0.161716	0.107595	0.0378528	0.181893	0.0860134	0.234482	0.170758	-0.281054	-0.0294236	-0.24948	-0.224156	-0.186175	-0.0630303	1	0.292959	0.368996	0.0430311	-0.0392549	0.296204	0.0507603
	si.3	p.07	sp.18	1	Mini-grids: Concessions	ind.38	0.184843	-0.180693	-0.0640644	-0.257177	-0.220621	0.134518	0.100443	-0.0455185	-0.097478	0.146354	0.116393	0.188473	-0.168105	-0.0995867	-0.0886725	-0.179655	0.261369	-0.226715	-0.0695419	-0.16159	-0.116087	-0.00217097	-0.0959637	-0.20156	-0.095496	-0.248851	-0.230592	-0.0947501	-0.0237674	0.278001	-0.18329	-0.0169845	-0.280421	-0.298972	-0.278406	0.0224476	0.292959	1	0.352531	-0.148472	0.144395	0.216573	0.00963367
	si.3	p.07	sp.18	1	Off-grid energy access target	ind.39	0.0531036	-0.61949	0.109374	0.0439644	0.0706617	0.265628	0.174711	0.125683	0.19581	0.294871	0.13353	-0.0702275	0.0991101	0.0597751	0.109063	-0.0613794	-0.103768	-0.379722	-0.171984	-0.0165367	-0.371587	-0.212209	-0.148079	-0.106114	-0.159814	-0.259496	-0.301782	-0.0767579	0.0248814	0.116647	0.0248161	0.119195	0.112334	-0.176039	-0.171027	-0.226319	0.368996	0.352531	1	0.272306	-0.282165	0.0114645	-0.0868101
	si.3	p.08	sp.19	1	Tariff deregulation	ind.40	0.0854502	-0.287001	0.19062	0.384076	-0.0530397	-0.234132	-0.165356	-0.000463565	-0.0370468	-0.235954	0.0613319	-0.390779	0.0668896	0.170572	0.41221	0.326723	-0.196718	-0.345305	0.239817	-0.103686	-0.0488937	0.0768593	0.154327	0.0818328	-0.0165128	-0.138933	0.170392	0.114598	0.0538955	-0.00919025	-0.347297	0.0219548	0.0235603	0.0321059	0.212912	0.255418	0.0430311	-0.148472	0.272306	1	0.0618413	0.328902	-0.00595947
	si.3	p.08	sp.19	1	Tax/ Duty Reductions	ind.41	-0.110282	0.0262931	-0.260632	-0.00130236	-0.135713	-0.241237	-0.187957	-0.104403	-0.290598	-0.125728	0.0383767	-0.0810782	-0.0833622	0.0498833	-0.0986917	0.266653	-0.183855	0.140346	0.281313	-0.00265172	0.211922	0.290355	0.0682489	0.12742	0.109056	0.164363	0.316127	0.324013	0.251942	-0.164512	-0.118731	-0.317446	-0.0979669	-0.206671	0.0571968	-0.08384	-0.0392549	0.144395	-0.282165	0.0618413	1	0.161637	0.38311
	si.4	p.08	sp.20	-1	WACC	ind.42	0.240619	-0.170335	-0.00910231	0.173247	-0.265311	-0.226232	-0.0131094	0.129245	-0.137508	-0.298752	-0.263076	-0.33738	-0.00597668	0.227306	0.147637	0.18314	0.121601	-0.272698	0.191954	-0.215418	0.00286895	0.181224	0.353939	0.151597	0.257285	0.021662	0.27153	0.11457	0.069773	-0.281845	-0.972885	-0.0200208	-0.391096	-0.118636	0.206692	0.331968	0.296204	0.216573	0.0114645	0.328902	0.161637	1	-0.0191862
	si.4	p.08	sp.22	-1	Inflation	ind.43	-0.180972	-0.0129309	0.198668	-0.234615	0.123901	-0.420927	-0.286343	-0.0612745	-0.442777	-0.338766	-0.0772625	-0.0875052	0.178896	0.259451	0.0511382	0.352443	-0.250195	-0.132568	0.48812	-0.274771	0.326345	0.4467	0.0978035	-0.418449	0.147486	-0.0817131	0.251032	0.556006	0.367019	0.103937	0.070979	-0.978524	-0.0714466	-0.114067	0.271219	-0.144626	0.0507603	0.00963367	-0.0868101	-0.00595947	0.38311	-0.0191862	1
	si.4	p.08	sp.22	-1	Exchange Rate Risk (Standard Deviation in Exchange rate between 2013-2017)	ind.44	0.104161	0.0916873	-0.132153	-0.127289	-0.256138	-0.288546	-0.214094	0.0875714	-0.159142	-0.286557	-0.176095	-0.388574	0.0744517	0.15173	0.278106	-0.0475928	-0.154497	-0.200542	0.267168	-0.265838	0.120607	0.328555	0.246152	0.106114	0.11791	0.243887	0.296954	0.263766	0.051082	0.0438787	-0.454265	-0.0695091	-1	-0.287837	0.21899	0.00349078	0.24948	0.280421	-0.112334	-0.0235603	0.0979669	0.391096	0.0714466
	si.4	p.08	sp.23	1	Cost of fuel incumbents: Diesel	ind.45	-0.00574886	0.218033	0.102839	-0.135815	-0.118406	0.270712	0.226654	0.158732	0.149657	0.131568	0.0445018	0.213557	0.0369994	-0.0401604	-0.0770003	-0.180245	0.219733	0.231653	-0.311445	0.0972466	-0.0151188	-0.124619	0.0664473	-0.0332089	0.0705177	0.0224771	0.0504915	0.018775	-0.0607304	0.131709	0.231547	0.048954	0.287837	1	0.0326191	0.0903013	-0.224156	-0.298972	-0.176039	0.0321059	-0.206671	-0.118636	-0.114067
	si.1	p.02	sp.23	-1	Current electricty generation from Coal, Oil and Gas divided by population (Gwh/capita)	ind.46	0.145642	0.118546	-0.173461	-0.157487	-0.0896294	0.553008	0.183138	-0.0101274	0.0556045	0.528488	0.636308	0.478796	-0.034874	-0.300414	-0.3003	-0.108411	0.222368	-0.0268552	-0.48569	0.351321	-0.316506	-0.256525	-0.26521	-0.00850887	-0.0893149	-0.036795	-0.215213	-0.216762	-0.0577065	0.17731	0.156491	0.347794	0.191466	0.039799	-0.97326	-0.00294774	0.173791	0.274101	0.144605	-0.247023	-0.164553	-0.187666	-0.354125
	si.4	p.09	sp.24	1	Electricity Expenditure Per Day (U.S $)	ind.47	0.163564	0.0589841	-0.042489	0.110962	-0.0946376	0.0574908	-0.030959	0.0369256	-0.0667346	-0.142664	-0.088281	-0.115434	0.0929918	0.000201081	-0.0497561	-0.0210848	0.256173	-0.126921	-0.0361144	-0.297508	-0.0234268	-0.0855666	0.0633738	-0.0547799	-0.0918241	-0.247893	-0.0313327	-0.328358	-0.234701	-0.0196505	-0.358949	0.0243041	-0.00349078	0.0903013	0.0993327	1	-0.0630303	0.0224476	-0.226319	0.255418	-0.08384	0.331968	-0.144626
	si.4	p.09	sp.25	1	10 year electricity demand growth projections	ind.48	-0.14178	-0.277051	-0.241492	-0.206238	-0.0657033	-0.173673	-0.208535	0.235939	-0.0420812	-0.19993	0.054428	-0.0433964	0.242872	-0.0585586	-0.233728	0.0970754	-0.0897177	-0.246431	0.117874	-0.320003	-0.143354	0.0764811	-0.227756	-0.161716	0.107595	0.0378528	0.181893	0.0860134	0.234482	0.170758	-0.281054	-0.0294236	-0.24948	-0.224156	-0.186175	-0.0630303	1	0.292959	0.368996	0.0430311	-0.0392549	0.296204	0.0507603
	si.4	p.09	sp.25	1	Growth Rate of Peak demand (5 year rolling average)	ind.49	0.184843	-0.180693	-0.0640644	-0.257177	-0.220621	0.134518	0.100443	-0.0455185	-0.097478	0.146354	0.116393	0.188473	-0.168105	-0.0995867	-0.0886725	-0.179655	0.261369	-0.226715	-0.0695419	-0.16159	-0.116087	-0.00217097	-0.0959637	-0.20156	-0.095496	-0.248851	-0.230592	-0.0947501	-0.0237674	0.278001	-0.18329	-0.0169845	-0.280421	-0.298972	-0.278406	0.0224476	0.292959	1	0.352531	-0.148472	0.144395	0.216573	0.00963367
	si.4	p.09	sp.25	1	Future consumption based on model estimated potential	ind.50	0.0531036	-0.61949	0.109374	0.0439644	0.0706617	0.265628	0.174711	0.125683	0.19581	0.294871	0.13353	-0.0702275	0.0991101	0.0597751	0.109063	-0.0613794	-0.103768	-0.379722	-0.171984	-0.0165367	-0.371587	-0.212209	-0.148079	-0.106114	-0.159814	-0.259496	-0.301782	-0.0767579	0.0248814	0.116647	0.0248161	0.119195	0.112334	-0.176039	-0.171027	-0.226319	0.368996	0.352531	1	0.272306	-0.282165	0.0114645	-0.0868101
	si.4	p.10	sp.26	1	Clean energy Investment ($ million)	ind.51	0.160922	-0.288167	0.080132	0.321862	-0.10967	-0.0847239	0.0659848	0.0823992	0.183655	-0.0737505	-0.0070608	-0.214625	0.019452	-0.0354655	0.351987	0.146213	-0.0314877	-0.282894	0.0547561	-0.00214922	-0.15346	-0.058011	0.0422946	0.107813	0.00460683	-0.0290951	0.073712	-0.0535675	-0.102385	0.0934033	-0.310689	0.336637	0.0407814	0.193499	0.0815775	0.231258	0.0654642	-0.112325	0.248096	0.883474	-0.0757903	0.29373	-0.307726
	si.4	p.10	sp.26	1	Foreign investment in Clean energy	ind.52	-0.0479574	0.0580089	-0.0441797	-0.0226397	-0.00779383	-0.128638	-0.157998	-0.175172	-0.197641	-0.00260086	0.147267	-0.132421	-0.215036	0.0279476	0.02677	0.199518	-0.0207273	0.0182694	0.187086	0.15906	0.180148	0.288614	0.066177	0.220619	-0.014227	0.15355	0.309919	0.307764	0.202994	-0.141259	0.0178289	-0.25728	-0.148431	-0.157756	0.139948	-0.245788	-0.136687	0.0791285	-0.1925	0.0431059	0.794743	-0.025444	0.329016
	-	-	-	-	-	-	#VALUE!	#VALUE!	#VALUE!	#VALUE!	#VALUE!	#VALUE!	#VALUE!	#VALUE!	#VALUE!	#VALUE!	#VALUE!	#VALUE!	#VALUE!	#VALUE!	#VALUE!	#VALUE!	#VALUE!	#VALUE!	#VALUE!	#VALUE!	#VALUE!	#VALUE!	#VALUE!	#VALUE!	#VALUE!	#VALUE!	#VALUE!	#VALUE!	#VALUE!	#VALUE!	#VALUE!	#VALUE!	#VALUE!	#VALUE!	#VALUE!	#VALUE!	#VALUE!	#VALUE!	#VALUE!	#VALUE!	#VALUE!	#VALUE!	#VALUE!
	-	-	-	-	-	-	#VALUE!	#VALUE!	#VALUE!	#VALUE!	#VALUE!	#VALUE!	#VALUE!	#VALUE!	#VALUE!	#VALUE!	#VALUE!	#VALUE!	#VALUE!	#VALUE!	#VALUE!	#VALUE!	#VALUE!	#VALUE!	#VALUE!	#VALUE!	#VALUE!	#VALUE!	#VALUE!	#VALUE!	#VALUE!	#VALUE!	#VALUE!	#VALUE!	#VALUE!	#VALUE!	#VALUE!	#VALUE!	#VALUE!	#VALUE!	#VALUE!	#VALUE!	#VALUE!	#VALUE!	#VALUE!	#VALUE!	#VALUE!	#VALUE!	#VALUE!
	-	-	-	-	-	-	#VALUE!	#VALUE!	#VALUE!	#VALUE!	#VALUE!	#VALUE!	#VALUE!	#VALUE!	#VALUE!	#VALUE!	#VALUE!	#VALUE!	#VALUE!	#VALUE!	#VALUE!	#VALUE!	#VALUE!	#VALUE!	#VALUE!	#VALUE!	#VALUE!	#VALUE!	#VALUE!	#VALUE!	#VALUE!	#VALUE!	#VALUE!	#VALUE!	#VALUE!	#VALUE!	#VALUE!	#VALUE!	#VALUE!	#VALUE!	#VALUE!	#VALUE!	#VALUE!	#VALUE!	#VALUE!	#VALUE!	#VALUE!	#VALUE!	#VALUE!
	-	-	-	-	-	-	#VALUE!	#VALUE!	#VALUE!	#VALUE!	#VALUE!	#VALUE!	#VALUE!	#VALUE!	#VALUE!	#VALUE!	#VALUE!	#VALUE!	#VALUE!	#VALUE!	#VALUE!	#VALUE!	#VALUE!	#VALUE!	#VALUE!	#VALUE!	#VALUE!	#VALUE!	#VALUE!	#VALUE!	#VALUE!	#VALUE!	#VALUE!	#VALUE!	#VALUE!	#VALUE!	#VALUE!	#VALUE!	#VALUE!	#VALUE!	#VALUE!	#VALUE!	#VALUE!	#VALUE!	#VALUE!	#VALUE!	#VALUE!	#VALUE!	#VALUE!
	-	-	-	-	-	-	#VALUE!	#VALUE!	#VALUE!	#VALUE!	#VALUE!	#VALUE!	#VALUE!	#VALUE!	#VALUE!	#VALUE!	#VALUE!	#VALUE!	#VALUE!	#VALUE!	#VALUE!	#VALUE!	#VALUE!	#VALUE!	#VALUE!	#VALUE!	#VALUE!	#VALUE!	#VALUE!	#VALUE!	#VALUE!	#VALUE!	#VALUE!	#VALUE!	#VALUE!	#VALUE!	#VALUE!	#VALUE!	#VALUE!	#VALUE!	#VALUE!	#VALUE!	#VALUE!	#VALUE!	#VALUE!	#VALUE!	#VALUE!	#VALUE!	#VALUE!
	-	-	-	-	-	-	#VALUE!	#VALUE!	#VALUE!	#VALUE!	#VALUE!	#VALUE!	#VALUE!	#VALUE!	#VALUE!	#VALUE!	#VALUE!	#VALUE!	#VALUE!	#VALUE!	#VALUE!	#VALUE!	#VALUE!	#VALUE!	#VALUE!	#VALUE!	#VALUE!	#VALUE!	#VALUE!	#VALUE!	#VALUE!	#VALUE!	#VALUE!	#VALUE!	#VALUE!	#VALUE!	#VALUE!	#VALUE!	#VALUE!	#VALUE!	#VALUE!	#VALUE!	#VALUE!	#VALUE!	#VALUE!	#VALUE!	#VALUE!	#VALUE!	#VALUE!
	-	-	-	-	-	-	#VALUE!	#VALUE!	#VALUE!	#VALUE!	#VALUE!	#VALUE!	#VALUE!	#VALUE!	#VALUE!	#VALUE!	#VALUE!	#VALUE!	#VALUE!	#VALUE!	#VALUE!	#VALUE!	#VALUE!	#VALUE!	#VALUE!	#VALUE!	#VALUE!	#VALUE!	#VALUE!	#VALUE!	#VALUE!	#VALUE!	#VALUE!	#VALUE!	#VALUE!	#VALUE!	#VALUE!	#VALUE!	#VALUE!	#VALUE!	#VALUE!	#VALUE!	#VALUE!	#VALUE!	#VALUE!	#VALUE!	#VALUE!	#VALUE!	#VALUE!
	-	-	-	-	-	-	#VALUE!	#VALUE!	#VALUE!	#VALUE!	#VALUE!	#VALUE!	#VALUE!	#VALUE!	#VALUE!	#VALUE!	#VALUE!	#VALUE!	#VALUE!	#VALUE!	#VALUE!	#VALUE!	#VALUE!	#VALUE!	#VALUE!	#VALUE!	#VALUE!	#VALUE!	#VALUE!	#VALUE!	#VALUE!	#VALUE!	#VALUE!	#VALUE!	#VALUE!	#VALUE!	#VALUE!	#VALUE!	#VALUE!	#VALUE!	#VALUE!	#VALUE!	#VALUE!	#VALUE!	#VALUE!	#VALUE!	#VALUE!	#VALUE!	#VALUE!
	-	-	-	-	-	-	#VALUE!	#VALUE!	#VALUE!	#VALUE!	#VALUE!	#VALUE!	#VALUE!	#VALUE!	#VALUE!	#VALUE!	#VALUE!	#VALUE!	#VALUE!	#VALUE!	#VALUE!	#VALUE!	#VALUE!	#VALUE!	#VALUE!	#VALUE!	#VALUE!	#VALUE!	#VALUE!	#VALUE!	#VALUE!	#VALUE!	#VALUE!	#VALUE!	#VALUE!	#VALUE!	#VALUE!	#VALUE!	#VALUE!	#VALUE!	#VALUE!	#VALUE!	#VALUE!	#VALUE!	#VALUE!	#VALUE!	#VALUE!	#VALUE!	#VALUE!
	-	-	-	-	-	-	#VALUE!	#VALUE!	#VALUE!	#VALUE!	#VALUE!	#VALUE!	#VALUE!	#VALUE!	#VALUE!	#VALUE!	#VALUE!	#VALUE!	#VALUE!	#VALUE!	#VALUE!	#VALUE!	#VALUE!	#VALUE!	#VALUE!	#VALUE!	#VALUE!	#VALUE!	#VALUE!	#VALUE!	#VALUE!	#VALUE!	#VALUE!	#VALUE!	#VALUE!	#VALUE!	#VALUE!	#VALUE!	#VALUE!	#VALUE!	#VALUE!	#VALUE!	#VALUE!	#VALUE!	#VALUE!	#VALUE!	#VALUE!	#VALUE!	#VALUE!
	-	-	-	-	-	-	#VALUE!	#VALUE!	#VALUE!	#VALUE!	#VALUE!	#VALUE!	#VALUE!	#VALUE!	#VALUE!	#VALUE!	#VALUE!	#VALUE!	#VALUE!	#VALUE!	#VALUE!	#VALUE!	#VALUE!	#VALUE!	#VALUE!	#VALUE!	#VALUE!	#VALUE!	#VALUE!	#VALUE!	#VALUE!	#VALUE!	#VALUE!	#VALUE!	#VALUE!	#VALUE!	#VALUE!	#VALUE!	#VALUE!	#VALUE!	#VALUE!	#VALUE!	#VALUE!	#VALUE!	#VALUE!	#VALUE!	#VALUE!	#VALUE!	#VALUE!
	-	-	-	-	-	-	#VALUE!	#VALUE!	#VALUE!	#VALUE!	#VALUE!	#VALUE!	#VALUE!	#VALUE!	#VALUE!	#VALUE!	#VALUE!	#VALUE!	#VALUE!	#VALUE!	#VALUE!	#VALUE!	#VALUE!	#VALUE!	#VALUE!	#VALUE!	#VALUE!	#VALUE!	#VALUE!	#VALUE!	#VALUE!	#VALUE!	#VALUE!	#VALUE!	#VALUE!	#VALUE!	#VALUE!	#VALUE!	#VALUE!	#VALUE!	#VALUE!	#VALUE!	#VALUE!	#VALUE!	#VALUE!	#VALUE!	#VALUE!	#VALUE!	#VALUE!
	-	-	-	-	-	-	#VALUE!	#VALUE!	#VALUE!	#VALUE!	#VALUE!	#VALUE!	#VALUE!	#VALUE!	#VALUE!	#VALUE!	#VALUE!	#VALUE!	#VALUE!	#VALUE!	#VALUE!	#VALUE!	#VALUE!	#VALUE!	#VALUE!	#VALUE!	#VALUE!	#VALUE!	#VALUE!	#VALUE!	#VALUE!	#VALUE!	#VALUE!	#VALUE!	#VALUE!	#VALUE!	#VALUE!	#VALUE!	#VALUE!	#VALUE!	#VALUE!	#VALUE!	#VALUE!	#VALUE!	#VALUE!	#VALUE!	#VALUE!	#VALUE!	#VALUE!
	-	-	-	-	-	-	#VALUE!	#VALUE!	#VALUE!	#VALUE!	#VALUE!	#VALUE!	#VALUE!	#VALUE!	#VALUE!	#VALUE!	#VALUE!	#VALUE!	#VALUE!	#VALUE!	#VALUE!	#VALUE!	#VALUE!	#VALUE!	#VALUE!	#VALUE!	#VALUE!	#VALUE!	#VALUE!	#VALUE!	#VALUE!	#VALUE!	#VALUE!	#VALUE!	#VALUE!	#VALUE!	#VALUE!	#VALUE!	#VALUE!	#VALUE!	#VALUE!	#VALUE!	#VALUE!	#VALUE!	#VALUE!	#VALUE!	#VALUE!	#VALUE!	#VALUE!
	-	-	-	-	-	-	#VALUE!	#VALUE!	#VALUE!	#VALUE!	#VALUE!	#VALUE!	#VALUE!	#VALUE!	#VALUE!	#VALUE!	#VALUE!	#VALUE!	#VALUE!	#VALUE!	#VALUE!	#VALUE!	#VALUE!	#VALUE!	#VALUE!	#VALUE!	#VALUE!	#VALUE!	#VALUE!	#VALUE!	#VALUE!	#VALUE!	#VALUE!	#VALUE!	#VALUE!	#VALUE!	#VALUE!	#VALUE!	#VALUE!	#VALUE!	#VALUE!	#VALUE!	#VALUE!	#VALUE!	#VALUE!	#VALUE!	#VALUE!	#VALUE!	#VALUE!
	-	-	-	-	-	-	#VALUE!	#VALUE!	#VALUE!	#VALUE!	#VALUE!	#VALUE!	#VALUE!	#VALUE!	#VALUE!	#VALUE!	#VALUE!	#VALUE!	#VALUE!	#VALUE!	#VALUE!	#VALUE!	#VALUE!	#VALUE!	#VALUE!	#VALUE!	#VALUE!	#VALUE!	#VALUE!	#VALUE!	#VALUE!	#VALUE!	#VALUE!	#VALUE!	#VALUE!	#VALUE!	#VALUE!	#VALUE!	#VALUE!	#VALUE!	#VALUE!	#VALUE!	#VALUE!	#VALUE!	#VALUE!	#VALUE!	#VALUE!	#VALUE!	#VALUE!
	-	-	-	-	-	-	#VALUE!	#VALUE!	#VALUE!	#VALUE!	#VALUE!	#VALUE!	#VALUE!	#VALUE!	#VALUE!	#VALUE!	#VALUE!	#VALUE!	#VALUE!	#VALUE!	#VALUE!	#VALUE!	#VALUE!	#VALUE!	#VALUE!	#VALUE!	#VALUE!	#VALUE!	#VALUE!	#VALUE!	#VALUE!	#VALUE!	#VALUE!	#VALUE!	#VALUE!	#VALUE!	#VALUE!	#VALUE!	#VALUE!	#VALUE!	#VALUE!	#VALUE!	#VALUE!	#VALUE!	#VALUE!	#VALUE!	#VALUE!	#VALUE!	#VALUE!
	-	-	-	-	-	-	#VALUE!	#VALUE!	#VALUE!	#VALUE!	#VALUE!	#VALUE!	#VALUE!	#VALUE!	#VALUE!	#VALUE!	#VALUE!	#VALUE!	#VALUE!	#VALUE!	#VALUE!	#VALUE!	#VALUE!	#VALUE!	#VALUE!	#VALUE!	#VALUE!	#VALUE!	#VALUE!	#VALUE!	#VALUE!	#VALUE!	#VALUE!	#VALUE!	#VALUE!	#VALUE!	#VALUE!	#VALUE!	#VALUE!	#VALUE!	#VALUE!	#VALUE!	#VALUE!	#VALUE!	#VALUE!	#VALUE!	#VALUE!	#VALUE!	#VALUE!
	-	-	-	-	-	-	#VALUE!	#VALUE!	#VALUE!	#VALUE!	#VALUE!	#VALUE!	#VALUE!	#VALUE!	#VALUE!	#VALUE!	#VALUE!	#VALUE!	#VALUE!	#VALUE!	#VALUE!	#VALUE!	#VALUE!	#VALUE!	#VALUE!	#VALUE!	#VALUE!	#VALUE!	#VALUE!	#VALUE!	#VALUE!	#VALUE!	#VALUE!	#VALUE!	#VALUE!	#VALUE!	#VALUE!	#VALUE!	#VALUE!	#VALUE!	#VALUE!	#VALUE!	#VALUE!	#VALUE!	#VALUE!	#VALUE!	#VALUE!	#VALUE!	#VALUE!
	-	-	-	-	-	-	#VALUE!	#VALUE!	#VALUE!	#VALUE!	#VALUE!	#VALUE!	#VALUE!	#VALUE!	#VALUE!	#VALUE!	#VALUE!	#VALUE!	#VALUE!	#VALUE!	#VALUE!	#VALUE!	#VALUE!	#VALUE!	#VALUE!	#VALUE!	#VALUE!	#VALUE!	#VALUE!	#VALUE!	#VALUE!	#VALUE!	#VALUE!	#VALUE!	#VALUE!	#VALUE!	#VALUE!	#VALUE!	#VALUE!	#VALUE!	#VALUE!	#VALUE!	#VALUE!	#VALUE!	#VALUE!	#VALUE!	#VALUE!	#VALUE!	#VALUE!
	-	-	-	-	-	-	#VALUE!	#VALUE!	#VALUE!	#VALUE!	#VALUE!	#VALUE!	#VALUE!	#VALUE!	#VALUE!	#VALUE!	#VALUE!	#VALUE!	#VALUE!	#VALUE!	#VALUE!	#VALUE!	#VALUE!	#VALUE!	#VALUE!	#VALUE!	#VALUE!	#VALUE!	#VALUE!	#VALUE!	#VALUE!	#VALUE!	#VALUE!	#VALUE!	#VALUE!	#VALUE!	#VALUE!	#VALUE!	#VALUE!	#VALUE!	#VALUE!	#VALUE!	#VALUE!	#VALUE!	#VALUE!	#VALUE!	#VALUE!	#VALUE!	#VALUE!
	-	-	-	-	-	-	#VALUE!	#VALUE!	#VALUE!	#VALUE!	#VALUE!	#VALUE!	#VALUE!	#VALUE!	#VALUE!	#VALUE!	#VALUE!	#VALUE!	#VALUE!	#VALUE!	#VALUE!	#VALUE!	#VALUE!	#VALUE!	#VALUE!	#VALUE!	#VALUE!	#VALUE!	#VALUE!	#VALUE!	#VALUE!	#VALUE!	#VALUE!	#VALUE!	#VALUE!	#VALUE!	#VALUE!	#VALUE!	#VALUE!	#VALUE!	#VALUE!	#VALUE!	#VALUE!	#VALUE!	#VALUE!	#VALUE!	#VALUE!	#VALUE!	#VALUE!
	-	-	-	-	-	-	#VALUE!	#VALUE!	#VALUE!	#VALUE!	#VALUE!	#VALUE!	#VALUE!	#VALUE!	#VALUE!	#VALUE!	#VALUE!	#VALUE!	#VALUE!	#VALUE!	#VALUE!	#VALUE!	#VALUE!	#VALUE!	#VALUE!	#VALUE!	#VALUE!	#VALUE!	#VALUE!	#VALUE!	#VALUE!	#VALUE!	#VALUE!	#VALUE!	#VALUE!	#VALUE!	#VALUE!	#VALUE!	#VALUE!	#VALUE!	#VALUE!	#VALUE!	#VALUE!	#VALUE!	#VALUE!	#VALUE!	#VALUE!	#VALUE!	#VALUE!
	-	-	-	-	-	-	#VALUE!	#VALUE!	#VALUE!	#VALUE!	#VALUE!	#VALUE!	#VALUE!	#VALUE!	#VALUE!	#VALUE!	#VALUE!	#VALUE!	#VALUE!	#VALUE!	#VALUE!	#VALUE!	#VALUE!	#VALUE!	#VALUE!	#VALUE!	#VALUE!	#VALUE!	#VALUE!	#VALUE!	#VALUE!	#VALUE!	#VALUE!	#VALUE!	#VALUE!	#VALUE!	#VALUE!	#VALUE!	#VALUE!	#VALUE!	#VALUE!	#VALUE!	#VALUE!	#VALUE!	#VALUE!	#VALUE!	#VALUE!	#VALUE!	#VALUE!
	-	-	-	-	-	-	#VALUE!	#VALUE!	#VALUE!	#VALUE!	#VALUE!	#VALUE!	#VALUE!	#VALUE!	#VALUE!	#VALUE!	#VALUE!	#VALUE!	#VALUE!	#VALUE!	#VALUE!	#VALUE!	#VALUE!	#VALUE!	#VALUE!	#VALUE!	#VALUE!	#VALUE!	#VALUE!	#VALUE!	#VALUE!	#VALUE!	#VALUE!	#VALUE!	#VALUE!	#VALUE!	#VALUE!	#VALUE!	#VALUE!	#VALUE!	#VALUE!	#VALUE!	#VALUE!	#VALUE!	#VALUE!	#VALUE!	#VALUE!	#VALUE!	#VALUE!
	-	-	-	-	-	-	#VALUE!	#VALUE!	#VALUE!	#VALUE!	#VALUE!	#VALUE!	#VALUE!	#VALUE!	#VALUE!	#VALUE!	#VALUE!	#VALUE!	#VALUE!	#VALUE!	#VALUE!	#VALUE!	#VALUE!	#VALUE!	#VALUE!	#VALUE!	#VALUE!	#VALUE!	#VALUE!	#VALUE!	#VALUE!	#VALUE!	#VALUE!	#VALUE!	#VALUE!	#VALUE!	#VALUE!	#VALUE!	#VALUE!	#VALUE!	#VALUE!	#VALUE!	#VALUE!	#VALUE!	#VALUE!	#VALUE!	#VALUE!	#VALUE!	#VALUE!
	-	-	-	-	-	-	#VALUE!	#VALUE!	#VALUE!	#VALUE!	#VALUE!	#VALUE!	#VALUE!	#VALUE!	#VALUE!	#VALUE!	#VALUE!	#VALUE!	#VALUE!	#VALUE!	#VALUE!	#VALUE!	#VALUE!	#VALUE!	#VALUE!	#VALUE!	#VALUE!	#VALUE!	#VALUE!	#VALUE!	#VALUE!	#VALUE!	#VALUE!	#VALUE!	#VALUE!	#VALUE!	#VALUE!	#VALUE!	#VALUE!	#VALUE!	#VALUE!	#VALUE!	#VALUE!	#VALUE!	#VALUE!	#VALUE!	#VALUE!	#VALUE!	#VALUE!
	-	-	-	-	-	-	#VALUE!	#VALUE!	#VALUE!	#VALUE!	#VALUE!	#VALUE!	#VALUE!	#VALUE!	#VALUE!	#VALUE!	#VALUE!	#VALUE!	#VALUE!	#VALUE!	#VALUE!	#VALUE!	#VALUE!	#VALUE!	#VALUE!	#VALUE!	#VALUE!	#VALUE!	#VALUE!	#VALUE!	#VALUE!	#VALUE!	#VALUE!	#VALUE!	#VALUE!	#VALUE!	#VALUE!	#VALUE!	#VALUE!	#VALUE!	#VALUE!	#VALUE!	#VALUE!	#VALUE!	#VALUE!	#VALUE!	#VALUE!	#VALUE!	#VALUE!
	-	-	-	-	-	-	#VALUE!	#VALUE!	#VALUE!	#VALUE!	#VALUE!	#VALUE!	#VALUE!	#VALUE!	#VALUE!	#VALUE!	#VALUE!	#VALUE!	#VALUE!	#VALUE!	#VALUE!	#VALUE!	#VALUE!	#VALUE!	#VALUE!	#VALUE!	#VALUE!	#VALUE!	#VALUE!	#VALUE!	#VALUE!	#VALUE!	#VALUE!	#VALUE!	#VALUE!	#VALUE!	#VALUE!	#VALUE!	#VALUE!	#VALUE!	#VALUE!	#VALUE!	#VALUE!	#VALUE!	#VALUE!	#VALUE!	#VALUE!	#VALUE!	#VALUE!
	-	-	-	-	-	-	#VALUE!	#VALUE!	#VALUE!	#VALUE!	#VALUE!	#VALUE!	#VALUE!	#VALUE!	#VALUE!	#VALUE!	#VALUE!	#VALUE!	#VALUE!	#VALUE!	#VALUE!	#VALUE!	#VALUE!	#VALUE!	#VALUE!	#VALUE!	#VALUE!	#VALUE!	#VALUE!	#VALUE!	#VALUE!	#VALUE!	#VALUE!	#VALUE!	#VALUE!	#VALUE!	#VALUE!	#VALUE!	#VALUE!	#VALUE!	#VALUE!	#VALUE!	#VALUE!	#VALUE!	#VALUE!	#VALUE!	#VALUE!	#VALUE!	#VALUE!
	-	-	-	-	-	-	#VALUE!	#VALUE!	#VALUE!	#VALUE!	#VALUE!	#VALUE!	#VALUE!	#VALUE!	#VALUE!	#VALUE!	#VALUE!	#VALUE!	#VALUE!	#VALUE!	#VALUE!	#VALUE!	#VALUE!	#VALUE!	#VALUE!	#VALUE!	#VALUE!	#VALUE!	#VALUE!	#VALUE!	#VALUE!	#VALUE!	#VALUE!	#VALUE!	#VALUE!	#VALUE!	#VALUE!	#VALUE!	#VALUE!	#VALUE!	#VALUE!	#VALUE!	#VALUE!	#VALUE!	#VALUE!	#VALUE!	#VALUE!	#VALUE!	#VALUE!
	-	-	-	-	-	-	#VALUE!	#VALUE!	#VALUE!	#VALUE!	#VALUE!	#VALUE!	#VALUE!	#VALUE!	#VALUE!	#VALUE!	#VALUE!	#VALUE!	#VALUE!	#VALUE!	#VALUE!	#VALUE!	#VALUE!	#VALUE!	#VALUE!	#VALUE!	#VALUE!	#VALUE!	#VALUE!	#VALUE!	#VALUE!	#VALUE!	#VALUE!	#VALUE!	#VALUE!	#VALUE!	#VALUE!	#VALUE!	#VALUE!	#VALUE!	#VALUE!	#VALUE!	#VALUE!	#VALUE!	#VALUE!	#VALUE!	#VALUE!	#VALUE!	#VALUE!
	-	-	-	-	-	-	#VALUE!	#VALUE!	#VALUE!	#VALUE!	#VALUE!	#VALUE!	#VALUE!	#VALUE!	#VALUE!	#VALUE!	#VALUE!	#VALUE!	#VALUE!	#VALUE!	#VALUE!	#VALUE!	#VALUE!	#VALUE!	#VALUE!	#VALUE!	#VALUE!	#VALUE!	#VALUE!	#VALUE!	#VALUE!	#VALUE!	#VALUE!	#VALUE!	#VALUE!	#VALUE!	#VALUE!	#VALUE!	#VALUE!	#VALUE!	#VALUE!	#VALUE!	#VALUE!	#VALUE!	#VALUE!	#VALUE!	#VALUE!	#VALUE!	#VALUE!
	-	-	-	-	-	-	#VALUE!	#VALUE!	#VALUE!	#VALUE!	#VALUE!	#VALUE!	#VALUE!	#VALUE!	#VALUE!	#VALUE!	#VALUE!	#VALUE!	#VALUE!	#VALUE!	#VALUE!	#VALUE!	#VALUE!	#VALUE!	#VALUE!	#VALUE!	#VALUE!	#VALUE!	#VALUE!	#VALUE!	#VALUE!	#VALUE!	#VALUE!	#VALUE!	#VALUE!	#VALUE!	#VALUE!	#VALUE!	#VALUE!	#VALUE!	#VALUE!	#VALUE!	#VALUE!	#VALUE!	#VALUE!	#VALUE!	#VALUE!	#VALUE!	#VALUE!
	-	-	-	-	-	-	#VALUE!	#VALUE!	#VALUE!	#VALUE!	#VALUE!	#VALUE!	#VALUE!	#VALUE!	#VALUE!	#VALUE!	#VALUE!	#VALUE!	#VALUE!	#VALUE!	#VALUE!	#VALUE!	#VALUE!	#VALUE!	#VALUE!	#VALUE!	#VALUE!	#VALUE!	#VALUE!	#VALUE!	#VALUE!	#VALUE!	#VALUE!	#VALUE!	#VALUE!	#VALUE!	#VALUE!	#VALUE!	#VALUE!	#VALUE!	#VALUE!	#VALUE!	#VALUE!	#VALUE!	#VALUE!	#VALUE!	#VALUE!	#VALUE!	#VALUE!
	-	-	-	-	-	-	#VALUE!	#VALUE!	#VALUE!	#VALUE!	#VALUE!	#VALUE!	#VALUE!	#VALUE!	#VALUE!	#VALUE!	#VALUE!	#VALUE!	#VALUE!	#VALUE!	#VALUE!	#VALUE!	#VALUE!	#VALUE!	#VALUE!	#VALUE!	#VALUE!	#VALUE!	#VALUE!	#VALUE!	#VALUE!	#VALUE!	#VALUE!	#VALUE!	#VALUE!	#VALUE!	#VALUE!	#VALUE!	#VALUE!	#VALUE!	#VALUE!	#VALUE!	#VALUE!	#VALUE!	#VALUE!	#VALUE!	#VALUE!	#VALUE!	#VALUE!
	-	-	-	-	-	-	#VALUE!	#VALUE!	#VALUE!	#VALUE!	#VALUE!	#VALUE!	#VALUE!	#VALUE!	#VALUE!	#VALUE!	#VALUE!	#VALUE!	#VALUE!	#VALUE!	#VALUE!	#VALUE!	#VALUE!	#VALUE!	#VALUE!	#VALUE!	#VALUE!	#VALUE!	#VALUE!	#VALUE!	#VALUE!	#VALUE!	#VALUE!	#VALUE!	#VALUE!	#VALUE!	#VALUE!	#VALUE!	#VALUE!	#VALUE!	#VALUE!	#VALUE!	#VALUE!	#VALUE!	#VALUE!	#VALUE!	#VALUE!	#VALUE!	#VALUE!
	-	-	-	-	-	-	#VALUE!	#VALUE!	#VALUE!	#VALUE!	#VALUE!	#VALUE!	#VALUE!	#VALUE!	#VALUE!	#VALUE!	#VALUE!	#VALUE!	#VALUE!	#VALUE!	#VALUE!	#VALUE!	#VALUE!	#VALUE!	#VALUE!	#VALUE!	#VALUE!	#VALUE!	#VALUE!	#VALUE!	#VALUE!	#VALUE!	#VALUE!	#VALUE!	#VALUE!	#VALUE!	#VALUE!	#VALUE!	#VALUE!	#VALUE!	#VALUE!	#VALUE!	#VALUE!	#VALUE!	#VALUE!	#VALUE!	#VALUE!	#VALUE!	#VALUE!
	-	-	-	-	-	-	#VALUE!	#VALUE!	#VALUE!	#VALUE!	#VALUE!	#VALUE!	#VALUE!	#VALUE!	#VALUE!	#VALUE!	#VALUE!	#VALUE!	#VALUE!	#VALUE!	#VALUE!	#VALUE!	#VALUE!	#VALUE!	#VALUE!	#VALUE!	#VALUE!	#VALUE!	#VALUE!	#VALUE!	#VALUE!	#VALUE!	#VALUE!	#VALUE!	#VALUE!	#VALUE!	#VALUE!	#VALUE!	#VALUE!	#VALUE!	#VALUE!	#VALUE!	#VALUE!	#VALUE!	#VALUE!	#VALUE!	#VALUE!	#VALUE!	#VALUE!
	-	-	-	-	-	-	#VALUE!	#VALUE!	#VALUE!	#VALUE!	#VALUE!	#VALUE!	#VALUE!	#VALUE!	#VALUE!	#VALUE!	#VALUE!	#VALUE!	#VALUE!	#VALUE!	#VALUE!	#VALUE!	#VALUE!	#VALUE!	#VALUE!	#VALUE!	#VALUE!	#VALUE!	#VALUE!	#VALUE!	#VALUE!	#VALUE!	#VALUE!	#VALUE!	#VALUE!	#VALUE!	#VALUE!	#VALUE!	#VALUE!	#VALUE!	#VALUE!	#VALUE!	#VALUE!	#VALUE!	#VALUE!	#VALUE!	#VALUE!	#VALUE!	#VALUE!
	-	-	-	-	-	-	#VALUE!	#VALUE!	#VALUE!	#VALUE!	#VALUE!	#VALUE!	#VALUE!	#VALUE!	#VALUE!	#VALUE!	#VALUE!	#VALUE!	#VALUE!	#VALUE!	#VALUE!	#VALUE!	#VALUE!	#VALUE!	#VALUE!	#VALUE!	#VALUE!	#VALUE!	#VALUE!	#VALUE!	#VALUE!	#VALUE!	#VALUE!	#VALUE!	#VALUE!	#VALUE!	#VALUE!	#VALUE!	#VALUE!	#VALUE!	#VALUE!	#VALUE!	#VALUE!	#VALUE!	#VALUE!	#VALUE!	#VALUE!	#VALUE!	#VALUE!
	-	-	-	-	-	-	#VALUE!	#VALUE!	#VALUE!	#VALUE!	#VALUE!	#VALUE!	#VALUE!	#VALUE!	#VALUE!	#VALUE!	#VALUE!	#VALUE!	#VALUE!	#VALUE!	#VALUE!	#VALUE!	#VALUE!	#VALUE!	#VALUE!	#VALUE!	#VALUE!	#VALUE!	#VALUE!	#VALUE!	#VALUE!	#VALUE!	#VALUE!	#VALUE!	#VALUE!	#VALUE!	#VALUE!	#VALUE!	#VALUE!	#VALUE!	#VALUE!	#VALUE!	#VALUE!	#VALUE!	#VALUE!	#VALUE!	#VALUE!	#VALUE!	#VALUE!
	-	-	-	-	-	-	#VALUE!	#VALUE!	#VALUE!	#VALUE!	#VALUE!	#VALUE!	#VALUE!	#VALUE!	#VALUE!	#VALUE!	#VALUE!	#VALUE!	#VALUE!	#VALUE!	#VALUE!	#VALUE!	#VALUE!	#VALUE!	#VALUE!	#VALUE!	#VALUE!	#VALUE!	#VALUE!	#VALUE!	#VALUE!	#VALUE!	#VALUE!	#VALUE!	#VALUE!	#VALUE!	#VALUE!	#VALUE!	#VALUE!	#VALUE!	#VALUE!	#VALUE!	#VALUE!	#VALUE!	#VALUE!	#VALUE!	#VALUE!	#VALUE!	#VALUE!
	-	-	-	-	-	-	#VALUE!	#VALUE!	#VALUE!	#VALUE!	#VALUE!	#VALUE!	#VALUE!	#VALUE!	#VALUE!	#VALUE!	#VALUE!	#VALUE!	#VALUE!	#VALUE!	#VALUE!	#VALUE!	#VALUE!	#VALUE!	#VALUE!	#VALUE!	#VALUE!	#VALUE!	#VALUE!	#VALUE!	#VALUE!	#VALUE!	#VALUE!	#VALUE!	#VALUE!	#VALUE!	#VALUE!	#VALUE!	#VALUE!	#VALUE!	#VALUE!	#VALUE!	#VALUE!	#VALUE!	#VALUE!	#VALUE!	#VALUE!	#VALUE!	#VALUE!
	-	-	-	-	-	-	#VALUE!	#VALUE!	#VALUE!	#VALUE!	#VALUE!	#VALUE!	#VALUE!	#VALUE!	#VALUE!	#VALUE!	#VALUE!	#VALUE!	#VALUE!	#VALUE!	#VALUE!	#VALUE!	#VALUE!	#VALUE!	#VALUE!	#VALUE!	#VALUE!	#VALUE!	#VALUE!	#VALUE!	#VALUE!	#VALUE!	#VALUE!	#VALUE!	#VALUE!	#VALUE!	#VALUE!	#VALUE!	#VALUE!	#VALUE!	#VALUE!	#VALUE!	#VALUE!	#VALUE!	#VALUE!	#VALUE!	#VALUE!	#VALUE!	#VALUE!
	-	-	-	-	-	-	#VALUE!	#VALUE!	#VALUE!	#VALUE!	#VALUE!	#VALUE!	#VALUE!	#VALUE!	#VALUE!	#VALUE!	#VALUE!	#VALUE!	#VALUE!	#VALUE!	#VALUE!	#VALUE!	#VALUE!	#VALUE!	#VALUE!	#VALUE!	#VALUE!	#VALUE!	#VALUE!	#VALUE!	#VALUE!	#VALUE!	#VALUE!	#VALUE!	#VALUE!	#VALUE!	#VALUE!	#VALUE!	#VALUE!	#VALUE!	#VALUE!	#VALUE!	#VALUE!	#VALUE!	#VALUE!	#VALUE!	#VALUE!	#VALUE!	#VALUE!
	-	-	-	-	-	-	#VALUE!	#VALUE!	#VALUE!	#VALUE!	#VALUE!	#VALUE!	#VALUE!	#VALUE!	#VALUE!	#VALUE!	#VALUE!	#VALUE!	#VALUE!	#VALUE!	#VALUE!	#VALUE!	#VALUE!	#VALUE!	#VALUE!	#VALUE!	#VALUE!	#VALUE!	#VALUE!	#VALUE!	#VALUE!	#VALUE!	#VALUE!	#VALUE!	#VALUE!	#VALUE!	#VALUE!	#VALUE!	#VALUE!	#VALUE!	#VALUE!	#VALUE!	#VALUE!	#VALUE!	#VALUE!	#VALUE!	#VALUE!	#VALUE!	#VALUE!
[truncated: 56 more columns]

[truncated: 1 more sheets: SI.FOREST imputation ]
